# Supplementary material for: Pangolin-inspired untethered magnetic robot for on-demand biomedical heating applications
Source: Nat Commun. 2023 Jun 20;14:3320. doi: 10.1038/s41467-023-38689-x (PMC10282021; doi:10.1038/s41467-023-38689-x)
Supplement: Supplementary file 11 — Source Data [file 41467_2023_38689_MOESM11_ESM.xlsx]

## Sheet: Fig. 2D
	Fig 2G		Electrical conductivity	Temperature change ΔT
			S/m	°C	thickness in um
				50	100	150	200	250
			100000	4.64	8.46	11.91	15.07	18.03
			200000	8.61	15.55	21.71	27.3	32.43
			300000	12.32	22.07	30.59	38.2	45.06
			400000	15.84	28.17	38.78	48.05	56.2
			500000	19.22	33.94	46.36	56.96	65.99
			600000	22.48	39.42	53.39	64.98	74.51
			700000	25.63	44.61	59.9	72.16	81.85
			800000	28.7	49.55	65.9	78.54	88.11
			900000	31.67	54.25	71.42	84.18	93.37
			1000000	34.57	58.7	76.47	89.12	97.75
			2000000	59.74	91.46	106.3	111.44	111.69
			3000000	78.88	107.51	113.26	110.81	106.03
			4000000	92.86	113.48	111.49	104.81	97.93
			5000000	102.56	114.15	106.97	98.16	90.46
			6000000	108.91	112.28	101.84	91.99	84.03
			7000000	112.74	109.28	96.82	86.5	78.55
			8000000	114.74	105.84	92.16	81.68	73.86
			9000000	115.45	102.31	87.9	77.43	69.81
			10000000	115.26	98.85	84.03	73.68	66.27
			20000000	99.35	73.43	59.65	51.41	46.01
			30000000	84.29	59.35	47.6	40.99	36.87
			40000000	73.37	50.46	40.3	34.84	31.57
			50000000	65.27	44.3	35.35	30.73	28.09
			60000000	59.02	39.75	31.74	27.78	25.62
			70000000	54.04	36.22	28.98	25.56	23.78
			80000000	49.98	33.4	26.79	23.81	22.36
			90000000	46.59	31.09	25.01	22.41	21.22
			100000000	43.72	29.16	23.53	21.26	20.29

## Sheet: Fig. 2E
	Fig 2E		Time	Temperature change ΔT
			s	°C	material
				Al	Al(err)	Au	Au(err)	Cu	Cu(err)	Ti	Ti(err)	Sn	Sn(err)
			0	0	0	0	0	0	0	0	0	0	0
			0.11583	0.16831	0.11254	0.15048	0.12381	0.36622	0.20028	0.28223	0.20154	0.59668	0.23051
			0.23166	0.63342	0.23438	0.60693	0.31383	1.21916	0.41099	1.08962	0.58832	1.96175	0.3587
			0.34749	1.22227	0.2285	1.20223	0.36283	2.19291	0.38417	2.10532	1.04317	3.52223	0.34546
			0.46332	1.79592	0.26328	1.78189	0.36761	3.07945	0.34114	3.10254	1.53521	5.00015	0.37297
			0.57915	2.38721	0.33487	2.4096	0.46879	3.90041	0.32208	4.05324	2.01577	6.36869	0.3663
			0.69498	2.99313	0.38298	3.03644	0.5239	4.73374	0.33777	4.90537	2.40051	7.7365	0.38874
			0.81081	3.53861	0.4497	3.59657	0.5342	5.57984	0.48238	5.681	2.76891	9.11359	0.27571
			0.92664	4.11573	0.55809	4.1137	0.54499	6.37902	0.60289	6.45485	3.139	10.4587	0.25137
			1.04247	4.70372	0.61498	4.62187	0.51272	7.11394	0.60636	7.30231	3.38001	11.7046	0.29376
			1.1583	5.2801	0.68712	5.13396	0.51979	7.84348	0.58459	8.1988	3.28943	12.9271	0.33395
			1.27413	5.84359	0.80437	5.64471	0.54167	8.55034	0.59415	9.15025	3.12162	14.1735	0.49597
			1.38996	6.35527	0.81462	6.1966	0.60117	9.28832	0.61524	10.0808	2.97952	15.4274	0.4995
			1.50579	6.87422	0.77859	6.72214	0.65623	10.0362	0.56918	10.9425	2.64608	16.6339	0.41051
			1.62162	7.39659	0.68915	7.21173	0.66663	10.746	0.56077	11.7532	2.40247	17.8254	0.43934
			1.73745	7.97988	0.63713	7.69119	0.66343	11.4233	0.58716	12.5316	2.27776	19.0092	0.52419
			1.85328	8.5349	0.63461	8.15589	0.66824	12.0755	0.56588	13.3142	2.15721	20.1611	0.48045
			1.96911	8.99488	0.62274	8.64872	0.6663	12.7509	0.58022	14.112	2.0645	21.2953	0.42251
			2.08494	9.51746	0.61006	9.13358	0.66038	13.4239	0.60896	14.9483	1.99672	22.3661	0.497
			2.20077	10.0556	0.60693	9.57168	0.6608	14.0702	0.58768	15.7337	1.97903	23.4902	0.48297
			2.3166	10.5294	0.6113	10.0141	0.66088	14.7195	0.61172	16.5021	1.94817	24.6452	0.45054
			2.43243	10.9912	0.64344	10.499	0.65815	15.3687	0.62643	17.6575	2.06812	25.7912	0.48194
			2.54826	11.4363	0.67018	11.0078	0.61677	15.9927	0.58262	18.7377	2.43304	26.9579	0.50954
			2.66409	11.9452	0.7025	11.5286	0.63585	16.5927	0.59855	19.4514	2.32401	28.0659	0.55207
			2.77992	12.4431	0.73065	11.9814	0.69485	17.2521	0.68029	20.3205	2.30482	29.1136	0.63528
			2.89575	12.9237	0.7123	12.409	0.68741	17.9058	0.70988	21.1482	2.30922	30.1732	0.61544
			3.01158	13.4148	0.72551	12.8653	0.69424	18.4881	0.74578	21.8721	2.2723	31.2739	0.63115
			3.12741	13.8495	0.74832	13.2911	0.72093	19.1379	0.78083	22.4901	2.2459	32.402	0.72012
			3.24324	14.2914	0.75289	13.7228	0.7164	19.7825	0.76358	23.1752	2.21887	33.4926	0.74819
			3.35907	14.7249	0.78829	14.2018	0.72457	20.328	0.75911	23.7182	2.23786	34.6477	0.84063
			3.4749	15.1329	0.83568	14.6734	0.77314	20.8983	0.74538	24.1873	2.13256	35.7185	0.99744
			3.59073	15.5743	0.84951	15.0904	0.8047	21.4829	0.7503	24.885	2.14219	36.7043	0.98039
			3.70656	16.0018	0.84875	15.5235	0.76843	22.0247	0.74814	25.5572	2.11473	37.5561	0.86688
			3.82239	16.3804	0.87549	15.9786	0.76374	22.6119	0.74548	26.2845	1.92794	38.3298	0.97937
			3.93822	16.8113	0.94586	16.4091	0.79426	23.1857	0.77893	27.0467	1.84308	39.1246	1.19594
			4.05405	17.3179	1.07753	16.833	0.78836	23.686	0.79075	27.7439	1.81482	39.9777	1.47788
			4.16988	17.8046	1.15742	17.2477	0.81774	24.2423	0.75931	28.4246	1.69297	40.9941	1.48477
			4.28571	18.226	1.2005	17.6441	0.8328	24.8651	0.78243	29.1093	1.61684	42.0304	1.54241
			4.40154	18.6644	1.2254	18.0504	0.82661	25.4208	0.83127	29.7589	1.5744	43.0331	1.61325
			4.51737	19.0922	1.22292	18.4618	0.86165	25.9394	0.8587	30.6936	1.1877	43.9352	1.59689
			4.6332	19.459	1.23389	18.8553	0.88561	26.471	0.89136	31.6173	1.11713	44.8306	1.55409
			4.74903	19.8453	1.24635	19.2557	0.898	26.9743	0.88307	32.2594	0.98086	45.7463	1.59467
			4.86486	20.3043	1.31423	19.6758	0.94119	27.492	0.90842	32.9199	0.86383	46.6644	1.64745
			4.98069	20.7323	1.37295	20.0903	0.97708	28.0301	0.92804	33.5419	0.80473	47.5833	1.63263
			5.09653	21.1026	1.399	20.4778	0.98808	28.5642	0.92341	34.0947	0.76944	48.4232	1.64253
			5.21236	21.4956	1.4022	20.8814	1.01877	29.0778	0.9435	34.6735	0.74207	49.6385	1.1641
			5.32819	21.8874	1.40361	21.2899	1.0317	29.6241	0.95715	35.2833	0.71374	50.8696	1.28438
			5.44402	22.2709	1.44317	21.6659	1.02728	30.1809	0.98666	35.8438	0.71235	51.6753	1.20689
			5.55985	22.6267	1.46596	22.0437	1.02143	30.7019	1.06086	36.3187	0.75194	52.4987	1.23813
			5.67568	22.9768	1.4503	22.4159	1.01742	31.2107	1.11587	36.9022	0.72675	53.3062	1.23267
			5.79151	23.3437	1.43939	22.7831	0.99233	31.7609	1.14128	37.4609	0.69757	54.1128	1.22081
			5.90734	23.7427	1.47714	23.16	0.95994	32.2904	1.16185	38.0108	0.6569	54.9172	1.27171
			6.02317	24.1476	1.54361	23.5164	0.95122	32.7519	1.16489	38.5733	0.65082	55.7532	1.30661
			6.139	24.5264	1.57248	23.8676	0.94992	33.261	1.17201	39.1182	0.72751	56.5779	1.31098
			6.25483	24.8802	1.57102	24.2328	0.96796	33.7946	1.14686	39.6872	0.75695	57.4076	1.21475
			6.37066	25.2267	1.60205	24.6031	1.00169	34.3088	1.14465	40.2628	0.75421	58.277	1.17303
			6.48649	25.5932	1.63585	24.9585	1.03807	34.836	1.19458	40.8168	0.75201	59.09	1.26647
			6.60232	25.9636	1.63982	25.3081	1.05489	35.339	1.23373	41.3459	0.73167	59.9374	1.2477
			6.71815	26.3495	1.6154	25.6591	1.06021	35.8267	1.26871	41.9156	0.74399	60.8648	1.12104
			6.83398	26.7175	1.59583	25.9943	1.07358	36.3422	1.2775	42.4598	0.73234	61.7293	1.02409
			6.94981	27.055	1.6067	26.3334	1.07777	36.8125	1.26331	42.9596	0.70549	62.4836	1.01647
			7.06564	27.4088	1.63569	26.6717	1.04536	37.2528	1.30901	43.4411	0.69754	63.1775	1.01968
			7.18147	27.8358	1.67256	27.0106	1.02116	37.7443	1.33225	43.9186	0.71584	63.8982	1.02653
			7.2973	28.2539	1.71504	27.342	1.01937	38.2544	1.33472	44.4414	0.76399	64.6751	0.93136
			7.41313	28.6045	1.74335	27.6542	1.01146	38.6989	1.3568	44.9655	0.85517	65.424	0.83812
			7.52896	28.9539	1.7555	27.9727	1.02376	39.1117	1.3429	45.4552	0.92251	66.1487	0.86554
			7.64479	29.2964	1.77104	28.3237	1.06387	39.5315	1.33808	45.9249	0.92811	66.8448	0.89326
			7.76062	29.6343	1.7579	28.6704	1.08301	39.9436	1.33672	46.3885	0.92426	67.5147	0.89696
			7.87645	29.9803	1.76081	28.9935	1.09787	40.3743	1.3473	46.868	0.94285	68.2024	0.92139
			7.99228	30.3356	1.75792	29.3164	1.0942	40.8097	1.36259	47.3439	0.96538	68.8488	0.94699
			8.10811	30.6896	1.76175	29.6365	1.07997	41.2445	1.36792	47.8133	0.95654	69.4845	0.89959
			8.22394	31.0181	1.80706	29.9774	1.09218	41.6837	1.38563	48.3171	0.97628	70.165	0.88291
			8.33977	31.3291	1.81338	30.309	1.1103	42.1735	1.39129	48.7978	0.98032	70.8223	0.91558
			8.4556	31.6562	1.83693	30.6121	1.1185	42.6639	1.35387	49.2358	0.96466	71.4663	0.8756
			8.57143	31.9806	1.8788	30.9265	1.11515	43.1052	1.3494	49.6751	0.97336	72.2052	0.80448
			8.68726	32.2693	1.89542	31.2559	1.10493	43.5597	1.34355	50.1201	0.98412	72.9104	0.77893
			8.80309	32.5786	1.92223	31.5689	1.08822	44.0042	1.28487	50.5388	0.99463	73.5417	0.74964
			8.91892	32.9028	1.93876	31.8815	1.09043	44.4454	1.2552	50.958	1.02615	74.1911	0.75212
			9.03475	33.1987	1.9446	32.2019	1.10379	44.8644	1.25036	51.3933	1.06741	74.8233	0.75719
			9.15058	33.4925	1.97109	32.5079	1.10805	45.2624	1.2362	51.8266	1.07075	75.4925	0.72352
			9.26641	33.8194	1.95571	32.8092	1.10886	45.6448	1.2332	52.262	1.10457	76.1702	0.76585
			9.38224	34.1489	1.92879	33.1109	1.11403	46.0476	1.2507	52.7265	1.14711	76.808	0.76132
			9.49807	34.4948	1.95584	33.4347	1.092	46.4965	1.27637	53.175	1.16515	77.4588	0.66283
			9.6139	34.8737	2.0333	33.746	1.06995	46.9271	1.31959	53.6073	1.21114	78.1079	0.64457
			9.72973	35.2168	2.09135	34.0536	1.0896	47.3187	1.33013	54.0424	1.26154	78.727	0.64924
			9.84556	35.5268	2.11098	34.3617	1.08695	47.7147	1.3222	54.4671	1.30975	79.3944	0.55884
			9.96139	35.8202	2.12258	34.6503	1.06039	48.1039	1.34938	54.8841	1.34989	80.0627	0.51416
			10.0772	36.1042	2.1356	34.9605	1.07057	48.4747	1.37044	55.3163	1.37222	80.6641	0.52225
			10.193	36.3866	2.13585	35.2807	1.10984	48.8678	1.37211	55.7299	1.38984	81.2407	0.54403
			10.3089	36.6519	2.14407	35.573	1.11869	49.2362	1.38039	56.0968	1.39047	81.8124	0.55747
			10.4247	36.9246	2.18232	35.8668	1.11083	49.6134	1.39541	56.4877	1.38717	82.3993	0.57814
			10.5405	37.2208	2.20831	36.1983	1.07569	49.9989	1.40257	56.8691	1.41704	82.8892	0.761
			10.6564	37.5314	2.23112	36.5029	1.03873	50.3564	1.41116	57.5674	1.92043	83.3761	0.94844
			10.7722	37.8469	2.25901	36.7875	1.04578	50.7129	1.4067	58.2943	2.62762	83.8555	1.16597
			10.888	38.1363	2.28922	37.0992	1.05842	51.0667	1.39071	58.6759	2.68923	84.3299	1.3732
			11.0039	38.4265	2.29444	37.4057	1.06503	51.4359	1.41495	59.0471	2.68148	84.8752	1.32802
			11.1197	38.7453	2.33672	37.7049	1.08173	51.7931	1.42745	59.4158	2.65681	85.4196	1.35454
			11.2355	39.0433	2.39215	38.0006	1.10425	52.1178	1.39938	59.7537	2.65529	86.0288	1.40776
			11.3514	39.3462	2.39305	38.2835	1.11229	52.4708	1.37751	60.0914	2.65062	86.6341	1.38276
			11.4672	39.6369	2.39392	38.5671	1.09986	52.8444	1.33571	60.4512	2.67073	87.1656	1.34216
			11.583	39.8984	2.40465	38.8658	1.09731	53.1926	1.30879	60.8184	2.70457	87.7181	1.2864
			11.6988	40.1666	2.43469	39.1665	1.10595	53.5445	1.31503	61.1657	2.71846	88.2713	1.23201
			11.8147	40.4389	2.44874	39.4656	1.09095	53.8995	1.29914	61.4937	2.72079	88.7441	1.23939
			11.9305	40.7343	2.39896	39.7591	1.08987	54.2419	1.28636	61.8341	2.72435	89.2657	1.23061
			12.0463	41.0088	2.37821	40.0414	1.10407	54.5944	1.28547	62.1793	2.72691	90.0304	0.71433
			12.1622	41.2681	2.36722	40.3168	1.10939	54.9308	1.28012	62.5136	2.71573	90.7294	0.31862
			12.278	41.5357	2.36273	40.5783	1.09653	55.2306	1.29096	62.8551	2.71259	91.2034	0.39518
			12.3938	41.7932	2.39228	40.8489	1.10115	55.5588	1.30851	63.1944	2.71779	91.7147	0.39769
			12.5097	42.0757	2.38073	41.1362	1.08801	55.9281	1.36015	63.5216	2.7145	92.2505	0.36743
			12.6255	42.3922	2.35912	41.4222	1.03226	56.2731	1.40901	63.836	2.68879	92.7589	0.41229
			12.7413	42.6751	2.35987	41.7056	0.99787	56.6039	1.40791	64.1389	2.6583	93.2061	0.46601
			12.8571	42.9535	2.35338	41.9841	0.98671	56.9327	1.38637	64.4652	2.65694	93.6309	0.48595
			12.973	43.2303	2.34571	42.2399	0.9836	57.235	1.37126	64.8075	2.67852	94.0944	0.50373
			13.0888	43.4845	2.34926	42.4769	0.99148	57.5355	1.37567	65.1139	2.67779	94.5623	0.50973
			13.2046	43.7771	2.35552	42.7252	0.98841	57.8444	1.36915	65.4091	2.65821	95.0498	0.50048
			13.3205	44.0629	2.38249	42.9976	0.98807	58.1814	1.36491	65.7404	2.66225	95.5838	0.53242
			13.4363	44.3013	2.40618	43.2557	1.00377	58.5275	1.36955	66.0576	2.67485	96.0721	0.5713
			13.5521	44.5475	2.43439	43.5157	1.0003	58.8336	1.36314	66.3422	2.67054	96.524	0.58908
			13.6679	44.7987	2.4446	43.7817	0.98436	59.1332	1.35904	66.6441	2.66522	96.9966	0.62514
			13.7838	45.0344	2.4408	44.0247	0.98903	59.4444	1.35034	66.9412	2.65938	97.4662	0.6876
			13.8996	45.2876	2.48957	44.2711	0.99707	59.774	1.329	67.229	2.64247	97.9217	0.73428
			14.0154	45.5549	2.5247	44.5118	0.99058	60.1128	1.35064	67.5057	2.63228	98.406	0.70659
			14.1313	45.81	2.51141	44.7465	1.00558	60.452	1.40759	67.7926	2.6278	98.907	0.77051
			14.2471	46.0359	2.49984	45.02	1.02158	60.7857	1.41669	68.0937	2.63299	99.3491	0.84711
			14.3629	46.2456	2.49344	45.304	1.03525	61.1047	1.41128	68.3748	2.64536	99.7489	0.84611
			14.4788	46.4804	2.46988	45.5485	1.05363	61.4094	1.42411	68.6381	2.65181	100.192	0.86459
			14.5946	46.7269	2.44351	45.7831	1.06231	61.6951	1.42699	68.9158	2.64945	100.662	0.91283
			14.7104	46.9771	2.46517	46.0136	1.0906	62.0101	1.45927	69.1946	2.6479	101.084	0.98992
			14.8262	47.2282	2.5173	46.2514	1.12315	62.324	1.49245	69.4657	2.65516	101.487	1.07553
			14.9421	47.4751	2.54785	46.4909	1.1219	62.6147	1.50234	69.7396	2.64343	101.903	1.13858
			15.0579	47.748	2.58728	46.7201	1.09992	62.9074	1.50818	70.0022	2.65132	102.326	1.14535
			15.1738	47.9983	2.62725	46.9778	1.10387	63.1819	1.50172	70.2514	2.66885	102.779	1.15107
			15.2896	48.2467	2.61373	47.2306	1.12341	63.4623	1.52372	70.4993	2.66759	103.236	1.16184
			15.4054	48.489	2.6008	47.4711	1.14505	63.7578	1.54015	70.7547	2.68322	103.654	1.16648
			15.5212	48.7268	2.58281	47.7062	1.16484	64.0344	1.53735	71.0136	2.69375	104.077	1.17291
			15.6371	48.9843	2.58904	47.9222	1.14528	64.2996	1.54438	71.2769	2.69636	104.511	1.18004
			15.7529	49.2108	2.62114	48.1428	1.12412	64.5909	1.53268	71.544	2.74903	104.914	1.18641
			15.8687	49.4183	2.62751	48.3572	1.14087	64.8782	1.53315	71.8178	2.78227	105.317	1.2274
			15.9846	49.6216	2.6434	48.5741	1.17545	65.1476	1.53891	72.0721	2.78339	105.721	1.29232
			16.1004	49.8239	2.65811	48.8005	1.20749	65.4265	1.53776	72.3177	2.78663	106.076	1.34531
			16.2162	50.0508	2.65924	49.0151	1.22998	65.7065	1.55051	72.5662	2.78781	106.451	1.39278
			16.332	50.2831	2.67184	49.2188	1.23337	65.979	1.55603	72.8021	2.78717	106.886	1.43256
			16.4479	50.5091	2.69285	49.4308	1.24514	66.274	1.54799	73.049	2.77251	107.287	1.4574
			16.5637	50.7316	2.70359	49.6483	1.26925	66.5507	1.54335	73.3063	2.77401	107.677	1.50345
			16.6795	50.9561	2.71521	49.8686	1.29641	66.7934	1.54062	73.5681	2.76581	108.124	1.56102
			16.7954	51.1921	2.73979	50.0873	1.33187	67.1051	1.51323	73.8162	2.7552	108.533	1.58497
			16.9112	51.4114	2.76227	50.3072	1.35225	67.421	1.49994	74.0497	2.75005	108.882	1.59648
			17.027	51.5895	2.75992	50.5409	1.36343	67.7113	1.52445	74.283	2.73557	109.236	1.62528
			17.1429	51.819	2.74746	50.7654	1.38151	67.9964	1.54122	74.5096	2.71991	109.575	1.69097
			17.2587	52.0032	2.71287	50.9913	1.38604	68.2565	1.54088	74.7694	2.69081	109.91	1.76659
			17.3745	52.1652	2.69064	51.2187	1.38226	68.5072	1.5396	75.0163	2.66617	110.249	1.83668
			17.4903	52.3619	2.6961	51.4229	1.3976	68.7426	1.54217	75.218	2.66333	110.591	1.9262
			17.6062	52.5592	2.69684	51.6275	1.41328	68.98	1.55848	75.4266	2.67814	110.922	2.02361
			17.722	52.7619	2.6879	51.8403	1.41558	69.2093	1.57122	75.6431	2.67922	111.235	2.08504
			17.8378	52.9647	2.68649	52.0496	1.41194	69.4284	1.57901	75.855	2.66398	111.561	2.12413
			17.9537	53.1716	2.66071	52.2443	1.41551	69.6654	1.59278	76.032	2.68654	111.873	2.15502
			18.0695	53.3823	2.63237	52.4363	1.42554	69.9333	1.58114	76.2159	2.70088	112.206	2.14865
			18.1853	53.5643	2.6378	52.6351	1.44373	70.191	1.56948	76.4012	2.71846	112.557	2.15189
			18.3012	53.7472	2.65046	52.8455	1.46603	70.4132	1.60538	76.6024	2.76726	112.884	2.16225
			18.417	53.9581	2.69459	53.0697	1.49561	70.6384	1.64703	76.8448	2.78173	113.23	2.14069
			18.5328	54.2144	2.69646	53.2768	1.51154	70.8697	1.67055	77.0628	2.77328	113.574	2.15533
			18.6486	54.3746	2.76052	53.4739	1.47021	71.0936	1.68552	77.2511	2.76187	113.873	2.20887
			18.7645	54.5374	2.83179	53.667	1.43481	71.3147	1.70955	77.4333	2.76153	114.169	2.24625
			18.8803	54.7153	2.90403	53.8769	1.43458	71.5246	1.74738	77.6354	2.79766	114.483	2.27046
			18.9961	54.9073	2.92852	54.0981	1.44399	71.7462	1.7653	77.8698	2.85346	114.823	2.26263
			19.112	55.117	2.94734	54.2983	1.43275	71.9889	1.77272	78.1054	2.86846	115.18	2.22012
			19.2278	55.3186	2.94993	54.4982	1.43105	72.2215	1.78093	78.3138	2.8667	115.526	2.21168
			19.3436	55.5067	2.95207	54.6868	1.45424	72.4407	1.78954	78.523	2.87576	115.895	2.22745
			19.4595	55.6818	2.96177	54.8649	1.46245	72.661	1.81429	78.8503	2.80503	116.254	2.24483
			19.5753	55.8605	2.97484	55.0529	1.47417	72.8779	1.84958	79.1592	2.75827	116.573	2.27757
			19.6911	56.0419	2.97433	55.2395	1.47554	73.0954	1.87189	79.3453	2.77503	116.894	2.28057
			19.807	56.2133	2.9728	55.4331	1.46126	73.3058	1.89419	79.5443	2.79317	117.22	2.25386
			19.9228	56.4423	2.90301	55.6357	1.453	73.5349	1.88295	79.7294	2.79727	117.568	2.25686
			20.0386	56.6679	2.86446	55.8216	1.45034	73.786	1.84467	79.9034	2.81008	117.911	2.2654
			20.1544	56.8666	2.91144	56.0312	1.44743	74.0476	1.82809	80.0719	2.82415	118.237	2.26331
			20.2703	57.0725	2.93037	56.2528	1.42122	74.2926	1.82317	80.2379	2.82446	118.555	2.27543
			20.3861	57.2568	2.95681	56.4381	1.39262	74.508	1.82505	80.4161	2.82736	118.858	2.27841
			20.5019	57.4315	2.98381	56.6212	1.39777	74.7194	1.83757	80.5912	2.83186	119.178	2.28519
			20.6178	57.623	2.9798	56.8267	1.40184	74.9299	1.85518	80.7616	2.82957	119.505	2.27051
			20.7336	57.8139	2.97443	57.0134	1.39316	75.1424	1.87962	80.9373	2.83602	119.807	2.24253
			20.8494	57.9916	2.99116	57.1839	1.39587	75.361	1.89137	81.1247	2.83981	120.101	2.24888
			20.9653	58.1795	3.01942	57.3559	1.40707	75.5729	1.88395	81.3153	2.82973	120.422	2.26596
			21.0811	58.3575	3.03243	57.5238	1.41834	75.7743	1.89442	81.5054	2.8358	120.73	2.25854
			21.1969	58.526	3.03362	57.7067	1.41838	75.9723	1.92317	81.702	2.8435	121.014	2.26365
			21.3127	58.6934	3.04355	57.8903	1.40907	76.1802	1.94213	81.893	2.84157	121.312	2.31627
			21.4286	58.8481	3.06013	58.0723	1.41549	76.4187	1.96893	82.0693	2.85384	121.597	2.34198
			21.5444	58.9942	3.06794	58.2628	1.43907	76.6584	2.00883	82.2495	2.85632	121.869	2.34013
			21.6602	59.1521	3.07704	58.4527	1.4418	76.8934	2.05486	82.4277	2.84769	122.153	2.37938
			21.7761	59.3184	3.089	58.637	1.42281	77.1036	2.0891	82.5948	2.85249	122.453	2.42574
			21.8919	59.472	3.09422	58.8025	1.41314	77.2967	2.09674	82.7636	2.86516	122.744	2.45663
			22.0077	59.6186	3.09922	58.9639	1.40252	77.5016	2.10529	82.9533	2.86523	123.029	2.48529
			22.1236	59.7721	3.10841	59.144	1.41439	77.7182	2.11496	83.1603	2.8519	123.323	2.46223
			22.2394	59.9369	3.13638	59.3191	1.43086	77.9181	2.13379	83.3406	2.83952	123.594	2.40745
			22.3552	60.1043	3.16348	59.49	1.43764	78.097	2.15032	83.5064	2.83892	123.873	2.3806
			22.471	60.2726	3.17572	59.6703	1.44597	78.2788	2.17137	83.6741	2.84484	124.189	2.34313
			22.5869	60.444	3.18205	59.8562	1.43074	78.4646	2.20832	83.8309	2.84849	124.49	2.31259
			22.7027	60.6115	3.19263	60.0216	1.41391	78.6753	2.21466	83.9941	2.83355	124.753	2.31412
			22.8185	60.7722	3.20822	60.1743	1.41979	78.8776	2.20234	84.1657	2.80904	124.997	2.29323
			22.9344	60.937	3.22321	60.3534	1.43509	79.0699	2.20236	84.3368	2.79383	125.256	2.27816
			23.0502	61.1002	3.22467	60.5287	1.44447	79.274	2.22456	84.5036	2.79731	125.553	2.29693
			23.166	61.2723	3.20238	60.685	1.44643	79.4825	2.25723	84.6652	2.81199	125.84	2.29353
			23.2818	61.4552	3.19953	60.8436	1.45872	79.6749	2.26531	84.823	2.81531	126.112	2.27307
			23.3977	61.6246	3.19625	61.0105	1.47079	79.8608	2.25007	84.9807	2.81424	126.393	2.24265
			23.5135	61.7878	3.19869	61.1821	1.46195	80.0592	2.24899	85.1301	2.8072	126.718	2.23545
			23.6293	61.9666	3.23784	61.3417	1.46089	80.2201	2.25135	85.2908	2.80489	127.027	2.26553
			23.7452	62.1436	3.27974	61.5069	1.46289	80.3822	2.21782	85.458	2.80223	127.289	2.28255
			23.861	62.3083	3.30459	61.6721	1.44572	80.5443	2.20497	85.6215	2.7911	127.567	2.27545
			23.9768	62.47	3.31906	61.8263	1.43856	80.697	2.23004	85.7814	2.79311	127.866	2.2674
			24.0927	62.6205	3.33935	61.9887	1.43765	80.883	2.24275	85.9325	2.79565	128.152	2.27749
			24.2085	62.7579	3.32302	62.1501	1.43341	81.0662	2.25132	86.0842	2.80591	128.416	2.27197
			24.3243	62.9028	3.29266	62.3138	1.43401	81.2364	2.25478	86.2253	2.82579	128.683	2.27055
			24.4401	63.0414	3.27765	62.4817	1.43671	81.4081	2.25413	86.3712	2.83208	128.934	2.27539
			24.556	63.1906	3.29937	62.632	1.43037	81.5741	2.24281	86.5237	2.8355	129.195	2.26364
			24.6718	63.3624	3.34468	62.7741	1.42413	81.7326	2.2337	86.6574	2.84275	129.453	2.25715
			24.7876	63.5416	3.37348	62.9244	1.44042	81.8965	2.23643	86.7776	2.85398	129.677	2.2669
			24.9035	63.6777	3.37896	63.0869	1.45097	82.0633	2.22444	86.9022	2.86116	129.903	2.26364
			25.0193	63.8148	3.37469	63.2445	1.46356	82.2301	2.21966	87.0313	2.85984	130.131	2.23018
			25.1351	63.9527	3.37562	63.3884	1.48276	82.4273	2.21954	87.1701	2.85902	130.345	2.19792
			25.251	64.0909	3.38584	63.5485	1.484	82.6055	2.23329	87.3193	2.8518	130.577	2.17673
			25.3668	64.2282	3.38481	63.7032	1.48021	82.7674	2.24952	87.4707	2.83712	130.829	2.16804
			25.4826	64.3748	3.37011	63.8279	1.47629	82.9372	2.24393	87.6205	2.82915	131.071	2.18218
			25.5985	64.5148	3.3637	63.968	1.45805	83.0878	2.24242	87.7665	2.83834	131.305	2.16595
			25.7143	64.6427	3.36627	64.1351	1.42113	83.2382	2.25126	87.9128	2.84637	131.542	2.1446
			25.8301	64.7766	3.36383	64.2986	1.38685	83.3779	2.27023	88.0589	2.84723	131.794	2.15027
			25.9459	64.935	3.37733	64.451	1.37025	83.5143	2.29051	88.1884	2.85286	132.025	2.15121
			26.0618	65.1002	3.39969	64.606	1.37292	83.6675	2.28865	88.3021	2.85386	132.265	2.14746
			26.1776	65.2354	3.41221	64.7591	1.37479	83.827	2.2816	88.4391	2.84499	132.519	2.14982
			26.2934	65.3696	3.41986	64.9079	1.37236	83.9895	2.28114	88.584	2.83341	132.739	2.15613
			26.4093	65.5063	3.4162	65.0627	1.38353	84.1514	2.28224	88.7203	2.8277	132.968	2.16432
			26.5251	65.6313	3.40618	65.2182	1.38442	84.2981	2.28796	88.8418	2.85308	133.2	2.16721
			26.6409	65.7542	3.39874	65.3629	1.37923	84.4568	2.30633	88.9602	2.86732	133.432	2.17075
			26.7568	65.8921	3.38322	65.4929	1.36222	84.6264	2.32136	89.07	2.88731	133.666	2.19561
			26.8726	66.0388	3.35981	65.6174	1.33043	84.7711	2.32086	89.1822	2.91175	133.892	2.22368
			26.9884	66.1844	3.37139	65.7457	1.32594	84.9119	2.3187	89.3266	2.88868	134.11	2.25011
			27.1043	66.3364	3.40155	65.8761	1.33951	85.0673	2.32825	89.4707	2.86955	134.319	2.27263
			27.2201	66.4701	3.4106	66.0064	1.35016	85.227	2.35179	89.6075	2.8475	134.55	2.24732
			27.3359	66.5987	3.40716	66.1422	1.38782	85.3855	2.36096	89.7447	2.81932	134.772	2.22656
			27.4517	66.7356	3.41364	66.2779	1.44558	85.559	2.36123	89.8834	2.80599	134.959	2.25343
			27.5676	66.869	3.43169	66.4023	1.47277	85.7247	2.36146	90.0327	2.79784	135.185	2.29141
			27.6834	67.0079	3.43477	66.5126	1.47418	85.8755	2.36786	90.176	2.78356	135.439	2.28791
			27.7992	67.1409	3.43294	66.6284	1.47988	86.0337	2.37047	90.3124	2.78063	135.661	2.2574
			27.9151	67.2409	3.38573	66.7308	1.47793	86.1739	2.36429	90.4575	2.78175	135.893	2.20802
			28.0309	67.3388	3.3364	66.8317	1.47439	86.3112	2.36759	90.6425	2.72919	136.123	2.14978
			28.1467	67.4393	3.29076	66.9289	1.48657	86.4784	2.37841	90.821	2.67444	136.308	2.12927
			28.2626	67.54	3.24958	67.0455	1.48392	86.6403	2.38434	90.9433	2.6773	136.488	2.12047
			28.3784	67.6388	3.21159	67.1777	1.46716	86.787	2.37468	91.0695	2.67504	136.691	2.10259
			28.4942	67.763	3.22007	67.2916	1.46633	86.9321	2.36588	91.2107	2.66126	136.894	2.08959
			28.61	67.8982	3.23691	67.4207	1.46736	87.0598	2.36023	91.345	2.66029	137.102	2.09287
			28.7259	68.0456	3.26873	67.5455	1.46091	87.2027	2.35143	91.4518	2.66898	137.295	2.07892
			28.8417	68.1758	3.29083	67.6666	1.45447	87.3657	2.34024	91.5646	2.69008	137.46	2.06977
			28.9575	68.3036	3.27839	67.805	1.45772	87.5157	2.32317	91.6876	2.7202	137.635	2.07591
			29.0734	68.4482	3.26373	67.9149	1.44888	87.6706	2.30518	91.8031	2.72981	137.84	2.04276
			29.1892	68.5837	3.27707	68.0074	1.43283	87.8295	2.28269	91.929	2.73122	138.058	2.00627
			29.305	68.7081	3.26408	68.109	1.41799	87.9679	2.26392	92.0519	2.73009	138.28	2.00084
			29.4209	68.8242	3.23418	68.2556	1.40682	88.1125	2.24396	92.1511	2.71998	138.492	1.99882
			29.5367	68.9492	3.23156	68.4069	1.39525	88.2666	2.22309	92.2614	2.7287	138.676	1.9818
			29.6525	69.1144	3.33004	68.515	1.38304	88.4215	2.21649	92.3979	2.73023	138.86	1.94556
			29.7683	69.271	3.4496	68.6533	1.37514	88.579	2.22835	92.5194	2.73255	139.051	1.89661
			29.8842	69.3846	3.48832	68.7941	1.35771	88.7272	2.24448	92.6313	2.74158	139.234	1.85665
			30	69.5003	3.50744	68.9114	1.34608	88.8599	2.2494	92.7539	2.73744	139.403	1.8401
			30.1158	69.6351	3.50634	69.0274	1.33283	88.988	2.25908	92.8579	2.74326	139.586	1.82893
			30.2317	69.7781	3.50542	69.1462	1.31946	89.1269	2.26589	92.9483	2.77199	139.808	1.81552
			30.3475	69.9023	3.50896	69.2589	1.3217	89.2782	2.25975	93.0364	2.79613	140.025	1.82258
			30.4633	70.0154	3.51075	69.3756	1.32352	89.4361	2.25508	93.1514	2.7872	140.209	1.8347
			30.5791	70.1329	3.51254	69.5537	1.35724	89.5853	2.25344	93.2674	2.79235	140.39	1.82152
			30.695	70.2555	3.50724	69.7262	1.40268	89.7285	2.25176	93.3771	2.79846	140.578	1.8125
			30.8108	70.3836	3.4952	69.8319	1.39882	89.8739	2.24337	93.4801	2.78682	140.765	1.80463
			30.9266	70.5062	3.4945	69.9413	1.38785	90.013	2.24255	93.5767	2.78641	140.958	1.77714
			31.0425	70.6286	3.48305	70.0609	1.36557	90.1398	2.24843	93.6696	2.79593	141.164	1.76874
			31.1583	70.793	3.43627	70.1757	1.36587	90.2519	2.24599	93.7701	2.798	141.349	1.77577
			31.2741	70.9704	3.41651	70.2896	1.37551	90.3654	2.24536	93.9419	2.93523	141.535	1.75624
			31.39	71.1138	3.44048	70.4115	1.37682	90.498	2.2265	94.1098	3.06894	141.716	1.72734
			31.5058	71.2401	3.4585	70.5345	1.37525	90.6348	2.20817	94.2367	3.05592	141.876	1.72241
			31.6216	71.3527	3.4663	70.6676	1.37393	90.7652	2.21402	94.3533	3.053	142.047	1.71391
			31.7374	71.4631	3.47442	70.8075	1.37651	90.8898	2.22324	94.4418	3.06013	142.229	1.70338
			31.8533	71.5815	3.48204	70.9319	1.37383	91.0114	2.23223	94.5396	3.06086	142.42	1.67736
			31.9691	71.6974	3.49108	71.0217	1.38863	91.129	2.24006	94.6365	3.04863	142.611	1.64823
			32.0849	71.802	3.50268	71.1239	1.41742	91.2475	2.23581	94.7294	3.0363	142.801	1.6534
			32.2008	71.9068	3.51244	71.2236	1.44468	91.3822	2.22644	94.8133	3.02438	142.989	1.66491
			32.3166	72.0108	3.5225	71.3439	1.43817	91.5152	2.2281	94.8986	3.00945	143.167	1.64759
			32.4324	72.1297	3.54935	71.4594	1.43017	91.6476	2.22081	94.9831	2.99231	143.345	1.63198
			32.5483	72.2396	3.57614	71.5661	1.41144	91.7989	2.19559	95.0704	2.97671	143.51	1.63468
			32.6641	72.3371	3.59101	71.6901	1.41494	91.9426	2.19366	95.159	2.9698	143.656	1.62989
			32.7799	72.4354	3.60013	71.8225	1.4189	92.0701	2.20058	95.2355	2.98482	143.815	1.6093
			32.8957	72.5296	3.6066	71.939	1.40996	92.2011	2.19141	95.3048	3.00041	143.988	1.59609
			33.0116	72.6363	3.61177	72.0493	1.40596	92.3357	2.18539	95.3711	3.01079	144.145	1.60272
			33.1274	72.7393	3.6123	72.1601	1.39928	92.4557	2.18626	95.4479	3.04032	144.301	1.61889
			33.2432	72.8363	3.61811	72.2702	1.38584	92.5654	2.19438	95.5315	3.05225	144.431	1.64272
			33.3591	72.9586	3.63152	72.3981	1.34442	92.6812	2.19951	95.6063	3.03007	144.553	1.64678
			33.4749	73.1056	3.63792	72.5097	1.30631	92.7958	2.19179	95.6656	3.00598	144.675	1.64842
			33.5907	73.2411	3.64558	72.6107	1.30515	92.9231	2.18362	95.7257	2.9963	144.78	1.64398
			33.7066	73.3524	3.65572	72.734	1.31436	93.0455	2.17926	95.8062	2.98845	144.885	1.60228
			33.8224	73.4548	3.656	72.8638	1.30338	93.1589	2.16587	95.8862	2.98151	144.995	1.55926
			33.9382	73.5599	3.6574	72.9911	1.28922	93.2741	2.15501	95.9663	2.97732	145.128	1.51403
			34.054	73.667	3.66278	73.1042	1.28308	93.3865	2.15794	96.0431	2.9715	145.254	1.4696
			34.1699	73.7703	3.65802	73.2245	1.27036	93.504	2.14976	96.1136	2.97296	145.387	1.44916
			34.2857	73.8628	3.65213	73.3443	1.26634	93.6304	2.12297	96.2085	2.96621	145.531	1.45142
			34.4015	73.9536	3.65476	73.4559	1.26714	93.7576	2.12451	96.3213	2.97382	145.702	1.46277
			34.5174	74.0639	3.66051	73.5725	1.25732	93.8784	2.13388	96.4255	2.99437	145.903	1.46028
			34.6332	74.1841	3.68156	73.6952	1.24868	94.0002	2.13664	96.5139	2.99876	146.08	1.46294
			34.749	74.2883	3.69534	73.8025	1.2427	94.1126	2.14636	96.6059	2.99263	146.291	1.41207
			34.8649	74.3912	3.6975	73.8883	1.23468	94.2335	2.14478	96.6975	2.98268	146.498	1.37996
			34.9807	74.5051	3.70645	73.9784	1.22747	94.3611	2.13578	96.8054	2.98526	146.64	1.41634
			35.0965	74.6184	3.71004	74.0686	1.22466	94.4729	2.1293	96.907	2.9898	146.786	1.44864
			35.2124	74.7267	3.71934	74.1593	1.22728	94.5824	2.12969	96.9797	2.98472	146.954	1.46424
			35.3282	74.819	3.72574	74.2717	1.22166	94.7095	2.12704	97.0428	2.97846	147.11	1.47998
			35.444	74.9108	3.71564	74.3889	1.21409	94.8274	2.12284	97.1044	2.96992	147.232	1.45024
			35.5598	75.0043	3.71037	74.4896	1.21559	94.9253	2.12	97.1719	2.95917	147.368	1.42648
			35.6757	75.0931	3.71729	74.5803	1.22342	95.0126	2.14157	97.2421	2.95556	147.482	1.42081
			35.7915	75.1905	3.72396	74.6761	1.23008	95.0941	2.16227	97.3101	2.96461	147.596	1.39024
			35.9073	75.2827	3.73224	74.7852	1.21637	95.158	2.18368	97.3684	2.97518	147.746	1.3592
			36.0232	75.3871	3.7525	74.8981	1.19106	95.225	2.20098	97.427	2.98541	147.911	1.35005
			36.139	75.4928	3.76568	75.0123	1.18508	95.3091	2.1954	97.4927	2.99648	148.065	1.36171
			36.2548	75.6005	3.77322	75.1271	1.18588	95.3983	2.1999	97.5579	3.00374	148.203	1.37529
			36.3707	75.7073	3.78291	75.2318	1.17961	95.4893	2.20771	97.6271	2.99942	148.335	1.37997
			36.4865	75.8041	3.79164	75.3284	1.17559	95.5792	2.21446	97.7064	2.9752	148.456	1.3649
			36.6023	75.9124	3.81909	75.4292	1.1719	95.6814	2.21841	97.8042	2.94217	148.562	1.3437
			36.7182	76.0091	3.83751	75.5288	1.17304	95.7842	2.21659	97.9199	2.91737	148.684	1.35118
			36.834	76.0952	3.84162	75.6264	1.17367	95.8943	2.19303	98.0179	2.90895	148.823	1.34443
			36.9498	76.1812	3.85051	75.7512	1.18681	96.0065	2.17946	98.0978	2.90793	148.952	1.3274
			37.0656	76.2762	3.85334	75.8728	1.20822	96.1209	2.18266	98.1796	2.90106	149.077	1.3223
			37.1815	76.3655	3.85429	75.9759	1.21095	96.2787	2.12863	98.3139	2.88603	149.204	1.3179
			37.2973	76.4441	3.85457	76.0815	1.20428	96.4145	2.10179	98.4371	2.87828	149.338	1.33936
			37.4131	76.5295	3.85755	76.1809	1.20522	96.5009	2.12106	98.5005	2.87179	149.473	1.36256
			37.529	76.6155	3.8645	76.2802	1.21465	96.6104	2.10687	98.5675	2.86522	149.597	1.36848
			37.6448	76.7021	3.87059	76.3759	1.21103	96.7494	2.08237	98.648	2.84971	149.712	1.37648
			37.7606	76.7896	3.87105	76.4682	1.20151	96.8764	2.07464	98.733	2.83374	149.818	1.38565
			37.8764	76.8805	3.87748	76.5762	1.213	96.9736	2.07236	98.8028	2.83625	149.899	1.36443
			37.9923	76.9723	3.88773	76.6783	1.22691	97.0542	2.08042	98.8688	2.84221	149.989	1.34971
			38.1081	77.062	3.88988	76.7706	1.22518	97.1367	2.09644	98.9283	2.83967	150.085	1.32684
			38.2239	77.1549	3.90206	76.8652	1.21905	97.2253	2.10804	98.9899	2.83018	150.191	1.29774
			38.3398	77.2362	3.92428	76.9585	1.20518	97.3117	2.12526	99.0692	2.82544	150.312	1.30061
			38.4556	77.3124	3.93271	77.0656	1.21571	97.403	2.12892	99.1553	2.8225	150.41	1.31095
			38.5714	77.3981	3.935	77.1654	1.24156	97.4985	2.12113	99.2241	2.82304	150.506	1.33218
			38.6873	77.48	3.93761	77.2539	1.25747	97.5898	2.11764	99.2815	2.83407	150.609	1.35394
			38.8031	77.5562	3.93608	77.352	1.26412	97.6817	2.12595	99.3398	2.85236	150.708	1.35474
			38.9189	77.6359	3.9343	77.4388	1.26028	97.788	2.12851	99.3931	2.87347	150.81	1.34253
			39.0348	77.7229	3.92789	77.5119	1.26033	97.8956	2.12095	99.4455	2.89119	150.924	1.34563
			39.1506	77.8076	3.93264	77.592	1.25911	97.9979	2.10887	99.5013	2.90079	151.041	1.36218
			39.2664	77.8923	3.93777	77.6701	1.24583	98.0981	2.10837	99.552	2.91045	151.155	1.38251
			39.3822	77.9749	3.93774	77.7474	1.22126	98.1989	2.11851	99.6034	2.91724	151.315	1.45337
			39.4981	78.0491	3.9519	77.831	1.19476	98.3244	2.09623	99.6511	2.92429	151.464	1.51201
			39.6139	78.1311	3.96805	77.9158	1.17271	98.4378	2.08191	99.696	2.93236	151.56	1.5003
			39.7297	78.2108	3.97435	77.9951	1.15889	98.529	2.08741	99.7466	2.93878	151.683	1.52318
			39.8456	78.2844	3.97481	78.0751	1.15332	98.6395	2.07957	99.8003	2.93627	151.801	1.55844
			39.9614	78.3595	3.97399	78.155	1.1415	98.7426	2.07971	99.8519	2.9298	151.89	1.57191
			40.0772	78.4357	3.96614	78.2267	1.12019	98.8363	2.07965	99.9081	2.9316	151.989	1.58389
			40.193	78.5071	3.96821	78.2989	1.0927	98.923	2.07281	99.9673	2.93587	152.095	1.60162
			40.3089	78.5706	3.97941	78.3801	1.08141	99.0165	2.06826	100.014	2.94045	152.194	1.61007
			40.4247	78.6397	3.98714	78.4528	1.07791	99.1151	2.0687	100.065	2.94737	152.301	1.61395
			40.5405	78.7114	3.99154	78.5125	1.07412	99.2109	2.07292	100.134	2.94874	152.409	1.61853
			40.6564	78.7922	3.99429	78.571	1.07674	99.3018	2.06663	100.202	2.95068	152.512	1.61324
			40.7722	78.8724	3.99756	78.6317	1.06435	99.3912	2.04155	100.267	2.95612	152.615	1.60619
			40.888	78.9439	4.00513	78.7113	1.06419	99.479	2.02522	100.327	2.95223	152.709	1.5962
			41.0039	79.0206	4.00899	78.798	1.07378	99.5698	2.01935	100.394	2.94585	152.792	1.58814
			41.1197	79.095	4.01343	78.8824	1.07767	99.6682	2.01307	100.46	2.94513	152.889	1.59406
			41.2355	79.1666	4.02805	78.9663	1.07718	99.7533	2.01343	100.523	2.94474	152.985	1.59783
			41.3513	79.2428	4.03214	79.0426	1.06953	99.8322	2.01391	100.59	2.94155	153.067	1.58133
			41.4672	79.3257	4.04017	79.1139	1.07696	99.9221	2.01522	100.655	2.9437	153.152	1.55815
			41.583	79.4068	4.05861	79.1719	1.09076	100.024	2.01892	100.727	2.95847	153.25	1.55463
			41.6988	79.4798	4.07477	79.2249	1.09781	100.108	2.02315	100.808	2.97835	153.356	1.55198
			41.8147	79.5461	4.08597	79.295	1.10677	100.183	2.04081	100.879	2.98631	153.457	1.54184
			41.9305	79.6085	4.08753	79.3765	1.11502	100.272	2.05389	100.938	2.98425	153.562	1.5428
			42.0463	79.6799	4.08694	79.4507	1.12216	100.364	2.0557	101.001	2.98258	153.661	1.54119
			42.1622	79.759	4.0768	79.5208	1.13608	100.455	2.05718	101.062	2.97836	153.757	1.53905
			42.278	79.8465	4.06079	79.5847	1.14515	100.539	2.04742	101.123	2.97005	153.851	1.55388
			42.3938	79.9339	4.05536	79.6549	1.13699	100.623	2.04091	101.192	2.9594	153.935	1.56948
			42.5097	80.0191	4.04921	79.7402	1.13154	100.71	2.041	101.266	2.94641	154.02	1.58519
			42.6255	80.0966	4.03888	79.8258	1.1392	100.792	2.03949	101.341	2.9277	154.096	1.60289
			42.7413	80.1583	4.02538	79.9004	1.15182	100.874	2.04057	101.412	2.91311	154.168	1.59212
			42.8571	80.2239	4.01887	79.9643	1.16779	100.957	2.03949	101.486	2.90483	154.251	1.56622
			42.973	80.2933	4.02667	80.0296	1.18307	101.038	2.03669	101.563	2.89235	154.328	1.54683
			43.0888	80.3596	4.03492	80.0918	1.19276	101.122	2.04899	101.626	2.88931	154.401	1.53049
			43.2046	80.4308	4.0429	80.1525	1.21362	101.206	2.06417	101.673	2.88291	154.493	1.53815
			43.3205	80.5091	4.0554	80.2164	1.23525	101.287	2.06681	101.724	2.87347	154.591	1.54825
			43.4363	80.5795	4.06175	80.275	1.25479	101.366	2.06543	101.775	2.8733	154.677	1.53105
			43.5521	80.6428	4.05854	80.3345	1.27276	101.44	2.06305	101.815	2.87264	154.753	1.50473
			43.6679	80.7108	4.05799	80.3971	1.29837	101.513	2.05757	101.857	2.87752	154.817	1.48526
			43.7838	80.7842	4.06253	80.4697	1.31689	101.585	2.05634	101.904	2.87554	154.885	1.47885
			43.8996	80.8633	4.06097	80.5391	1.32625	101.64	2.04024	101.955	2.86335	154.963	1.46494
			44.0154	80.937	4.05871	80.6086	1.3356	101.7	2.02475	102.008	2.8561	155.038	1.43577
			44.1313	81.01	4.06954	80.6797	1.34502	101.754	2.01785	102.069	2.84445	155.112	1.4127
			44.2471	81.0844	4.07688	80.7443	1.35902	101.803	2.01088	102.128	2.83125	155.183	1.39903
			44.3629	81.1563	4.07381	80.8031	1.38115	101.871	2.01347	102.178	2.82441	155.253	1.38207
			44.4788	81.2375	4.06961	80.862	1.40318	101.931	2.01727	102.227	2.81561	155.345	1.36005
			44.5946	81.3213	4.0679	80.9117	1.41853	101.988	2.03071	102.272	2.80675	155.451	1.36369
			44.7104	81.4109	4.06938	80.955	1.43131	102.047	2.04362	102.322	2.80468	155.533	1.38692
			44.8263	81.4959	4.06657	81.0104	1.4478	102.11	2.04774	102.378	2.80531	155.599	1.40229
			44.9421	81.5648	4.06086	81.0676	1.45839	102.182	2.0397	102.432	2.80213	155.672	1.41039
			45.0579	81.6359	4.04871	81.1184	1.46309	102.257	2.02907	102.479	2.79618	155.755	1.4114
			45.1737	81.7004	4.03012	81.1811	1.46471	102.329	2.03207	102.527	2.79165	155.851	1.41564
			45.2896	81.7625	4.01087	81.2621	1.446	102.399	2.04105	102.579	2.79291	155.949	1.41275
			45.4054	81.8274	4.00135	81.3388	1.42321	102.468	2.05158	102.637	2.79712	156.031	1.40222
			45.5212	81.8795	3.99971	81.396	1.41925	102.537	2.05585	102.691	2.79733	156.108	1.39244
			45.6371	81.9283	3.98831	81.4471	1.4181	102.61	2.05944	102.743	2.78101	156.188	1.38563
			45.7529	81.9873	3.97536	81.5172	1.41232	102.684	2.06906	102.809	2.75074	156.274	1.38607
			45.8687	82.0448	3.97409	81.5997	1.40908	102.762	2.08062	102.875	2.72044	156.364	1.38442
			45.9846	82.0963	3.98947	81.6818	1.3931	102.836	2.08725	102.93	2.69782	156.448	1.37494
			46.1004	82.1397	4.00775	81.7571	1.37122	102.891	2.08958	102.975	2.68096	156.526	1.37487
			46.2162	82.1874	4.02238	81.8181	1.36239	102.942	2.1005	103.016	2.66974	156.601	1.38467
			46.3321	82.2432	4.03617	81.8867	1.35882	102.998	2.10355	103.067	2.65778	156.668	1.38992
			46.4479	82.302	4.03469	81.9702	1.35604	103.061	2.09418	103.118	2.64424	156.733	1.40089
			46.5637	82.3612	4.02889	82.049	1.35999	103.118	2.06902	103.165	2.63053	156.797	1.41386
			46.6795	82.4129	4.03544	82.1178	1.3624	103.176	2.03401	103.215	2.60807	156.861	1.41721
			46.7954	82.471	4.03843	82.1805	1.35076	103.239	2.00592	103.267	2.58154	156.933	1.42183
			46.9112	82.5264	4.04472	82.244	1.34471	103.294	1.98847	103.333	2.55147	157.01	1.43009
			47.027	82.5725	4.06164	82.3126	1.34939	103.353	1.98259	103.402	2.51832	157.074	1.43074
			47.1429	82.6193	4.0701	82.3828	1.3551	103.416	1.98047	103.459	2.49179	157.127	1.43259
			47.2587	82.6623	4.07735	82.4528	1.36356	103.473	1.98	103.503	2.47337	157.178	1.43332
			47.3745	82.706	4.08853	82.5222	1.37165	103.531	1.97694	103.542	2.45787	157.229	1.43121
			47.4903	82.7669	4.08832	82.5927	1.37848	103.601	1.97822	103.581	2.44035	157.292	1.42832
			47.6062	82.8348	4.07802	82.6628	1.38336	103.675	1.98833	103.626	2.41875	157.374	1.43055
			47.722	82.8842	4.0719	82.7313	1.38469	103.744	1.99111	103.677	2.39381	157.456	1.45105
			47.8378	82.9298	4.07453	82.7981	1.38549	103.807	1.99381	103.73	2.36793	157.531	1.46696
			47.9537	82.9912	4.08709	82.8611	1.3916	103.869	2.00039	103.779	2.34483	157.609	1.48296
			48.0695	83.0496	4.09667	82.9267	1.40407	103.951	2.0489	103.828	2.32188	157.692	1.51348
			48.1853	83.1021	4.09784	82.9894	1.42208	104.034	2.07978	103.886	2.30221	157.77	1.54254
			48.3012	83.1586	4.09984	83.0539	1.44367	104.096	2.06739	103.949	2.29163	157.85	1.5565
			48.417	83.2194	4.1047	83.1211	1.46333	104.158	2.07031	103.999	2.27973	157.941	1.56126
			48.5328	83.2793	4.1225	83.1854	1.48299	104.22	2.06734	104.038	2.26504	158.021	1.56361
			48.6487	83.333	4.13757	83.2557	1.50105	104.278	2.06961	104.075	2.25353	158.084	1.55716
			48.7645	83.3851	4.14096	83.3177	1.52062	104.338	2.07451	104.11	2.24351	158.144	1.55146
			48.8803	83.439	4.14317	83.3716	1.54501	104.404	2.0715	104.149	2.23788	158.216	1.54147
			48.9961	83.4928	4.13841	83.429	1.57193	104.468	2.06235	104.207	2.25362	158.298	1.51658
			49.112	83.5463	4.13415	83.4825	1.59142	104.532	2.06283	104.275	2.26801	158.374	1.50418
			49.2278	83.6081	4.12314	83.5298	1.60571	104.59	2.07183	104.327	2.26688	158.423	1.51017
			49.3436	83.6748	4.12524	83.5821	1.61988	104.654	2.082	104.365	2.26609	158.468	1.50495
			49.4595	83.7358	4.14395	83.6374	1.63388	104.716	2.09103	104.41	2.26013	158.523	1.50977
			49.5753	83.7866	4.15099	83.6869	1.65371	104.767	2.09661	104.463	2.26112	158.582	1.52449
			49.6911	83.8387	4.16312	83.7303	1.67059	104.821	2.0969	104.508	2.26984	158.645	1.52343
			49.807	83.9101	4.18195	83.7718	1.68186	104.878	2.09507	104.55	2.27611	158.709	1.53031
			49.9228	83.9805	4.19405	83.8153	1.69302	104.939	2.09413	104.588	2.27767	158.776	1.53623
			50.0386	84.046	4.1976	83.8617	1.7077	104.997	2.10016	104.636	2.267	158.847	1.53381
			50.1544	84.1166	4.20955	83.9156	1.71305	105.054	2.11366	104.7	2.25138	158.921	1.54587
			50.2703	84.1701	4.22128	83.9697	1.71541	105.117	2.12228	104.764	2.24987	158.981	1.56395
			50.3861	84.2104	4.22182	84.0167	1.72097	105.18	2.13168	104.821	2.2507	159.036	1.5714
			50.5019	84.2518	4.22049	84.071	1.7127	105.237	2.134	104.868	2.23882	159.091	1.5779
			50.6178	84.2941	4.21654	84.129	1.69504	105.292	2.12849	104.907	2.23256	159.136	1.58605
			50.7336	84.3416	4.21278	84.1772	1.68974	105.345	2.12617	104.935	2.22171	159.179	1.59422
			50.8494	84.3877	4.2084	84.2262	1.70191	105.401	2.13453	104.965	2.20944	159.234	1.60029
			50.9652	84.4309	4.20288	84.2812	1.70942	105.461	2.15119	105	2.19545	159.29	1.602
			51.0811	84.4766	4.19419	84.3421	1.70776	105.52	2.15954	105.039	2.18006	159.337	1.59653
			51.1969	84.5099	4.1861	84.4063	1.69188	105.574	2.16665	105.084	2.1605	159.384	1.59858
			51.3127	84.5406	4.17952	84.4755	1.67546	105.628	2.1722	105.137	2.15768	159.441	1.6164
			51.4286	84.576	4.17332	84.542	1.67189	105.684	2.16934	105.182	2.15921	159.5	1.6216
			51.5444	84.6103	4.16338	84.5968	1.6663	105.749	2.16021	105.214	2.16377	159.545	1.61011
			51.6602	84.6505	4.15256	84.6535	1.65161	105.817	2.15503	105.241	2.16603	159.59	1.60305
			51.7761	84.689	4.15167	84.7077	1.63412	105.876	2.15354	105.272	2.16028	159.649	1.60196
			51.8919	84.7219	4.14585	84.758	1.6187	105.928	2.15343	105.298	2.15528	159.707	1.60234
			52.0077	84.7578	4.14978	84.8234	1.59404	105.986	2.15302	105.321	2.16054	159.759	1.61031
			52.1236	84.7933	4.16176	84.8909	1.57751	106.045	2.14933	105.359	2.18912	159.821	1.62328
			52.2394	84.8303	4.1679	84.9551	1.58073	106.099	2.14844	105.4	2.22488	159.883	1.63074
			52.3552	84.8706	4.17164	85.0131	1.58404	106.151	2.15216	105.441	2.2566	159.949	1.64544
			52.471	84.9075	4.16276	85.0723	1.57202	106.2	2.15185	105.49	2.28241	160.017	1.65671
			52.5869	84.9403	4.15313	85.1456	1.55667	106.248	2.14313	105.532	2.29459	160.076	1.65385
			52.7027	84.9744	4.14205	85.2142	1.5532	106.298	2.1442	105.567	2.3045	160.138	1.64966
			52.8185	85.0132	4.13334	85.2699	1.55123	106.351	2.14196	105.601	2.32409	160.197	1.64605
			52.9344	85.0496	4.13309	85.323	1.54695	106.399	2.13025	105.619	2.35353	160.245	1.64352
			53.0502	85.0828	4.12744	85.3805	1.54017	106.445	2.13167	105.622	2.38315	160.299	1.63666
			53.166	85.1109	4.1161	85.4341	1.52861	106.5	2.14123	105.628	2.4041	160.36	1.62551
			53.2818	85.1494	4.10348	85.4787	1.51265	106.561	2.14023	105.649	2.41947	160.417	1.62046
			53.3977	85.1914	4.09582	85.5294	1.50145	106.623	2.13115	105.673	2.43605	160.473	1.63035
			53.5135	85.2261	4.08131	85.5807	1.50259	106.678	2.13329	105.697	2.44901	160.532	1.63724
			53.6293	85.2635	4.06232	85.6202	1.50932	106.725	2.13711	105.722	2.46568	160.588	1.64791
			53.7452	85.2995	4.04906	85.6562	1.51334	106.773	2.12878	105.744	2.4824	160.646	1.6536
			53.861	85.3358	4.04009	85.6998	1.5195	106.827	2.12083	105.758	2.49591	160.698	1.64588
			53.9768	85.3718	4.04799	85.7476	1.52633	106.88	2.11545	105.761	2.51909	160.743	1.63377
			54.0927	85.4007	4.05433	85.7866	1.53653	106.935	2.10525	105.759	2.54587	160.794	1.6173
			54.2085	85.4247	4.04613	85.8227	1.54253	106.983	2.09998	105.756	2.56621	160.851	1.60594
			54.3243	85.4599	4.03593	85.8632	1.53597	107.026	2.10206	105.775	2.56472	160.899	1.59915
			54.4402	85.4998	4.03073	85.9051	1.53205	107.069	2.10135	105.802	2.56339	160.938	1.59678
			54.556	85.5322	4.03179	85.9386	1.53034	107.115	2.09364	105.821	2.56733	160.983	1.59223
			54.6718	85.56	4.03315	85.9754	1.52845	107.165	2.08144	105.841	2.57397	161.033	1.58123
			54.7876	85.5925	4.03771	86.0198	1.52288	107.211	2.07618	105.868	2.58569	161.077	1.57476
			54.9035	85.6249	4.04433	86.0643	1.51503	107.253	2.07888	105.893	2.5922	161.118	1.58097
			55.0193	85.6539	4.03927	86.1057	1.517	107.295	2.08052	105.914	2.60672	161.156	1.58718
			55.1351	85.6833	4.02664	86.1407	1.52398	107.347	2.08348	105.934	2.62585	161.192	1.59025
			55.251	85.7136	4.0115	86.1781	1.53371	107.4	2.09011	105.948	2.63381	161.228	1.59037
			55.3668	85.7471	3.99563	86.2105	1.54537	107.445	2.09806	105.963	2.63557	161.26	1.59375
			55.4826	85.7813	3.98989	86.2369	1.55985	107.49	2.1015	105.983	2.64172	161.3	1.58779
			55.5985	85.8105	3.99093	86.2693	1.5791	107.535	2.0982	106	2.65075	161.356	1.56753
			55.7143	85.8405	3.9985	86.3016	1.59706	107.574	2.09726	106.023	2.64766	161.417	1.55849
			55.8301	85.8775	4.00934	86.3398	1.60894	107.607	2.09987	106.049	2.6402	161.476	1.55875
			55.946	85.9104	4.00842	86.3861	1.60856	107.645	2.10037	106.073	2.63057	161.541	1.55456
			56.0618	85.9508	4.01221	86.4424	1.60145	107.691	2.09837	106.106	2.6212	161.606	1.5497
			56.1776	85.9958	4.02371	86.5033	1.59542	107.733	2.08841	106.148	2.61123	161.661	1.55019
			56.2934	86.0323	4.03953	86.5587	1.58783	107.772	2.08109	106.188	2.59964	161.707	1.55074
			56.4093	86.0645	4.05772	86.6115	1.5787	107.802	2.07566	106.212	2.59357	161.747	1.55542
			56.5251	86.0905	4.06347	86.6621	1.57512	107.831	2.07743	106.233	2.5906	161.794	1.56481
			56.6409	86.1279	4.06941	86.7123	1.57166	107.86	2.07822	106.263	2.58721	161.849	1.56924
			56.7568	86.1762	4.07575	86.7609	1.56227	107.886	2.07277	106.295	2.59055	161.893	1.57402
			56.8726	86.2158	4.07754	86.8119	1.55435	107.906	2.07481	106.323	2.5971	161.93	1.58625
			56.9884	86.2606	4.08282	86.8648	1.55636	107.924	2.07399	106.347	2.60421	161.978	1.59315
			57.1043	86.305	4.08834	86.9207	1.55293	107.947	2.06457	106.38	2.60467	162.028	1.60194
			57.2201	86.3451	4.09098	86.9784	1.54473	107.975	2.05591	106.408	2.6039	162.077	1.61485
			57.3359	86.3736	4.07478	87.0372	1.54157	107.988	2.03895	106.435	2.60835	162.126	1.61113
			57.4517	86.3967	4.06237	87.0965	1.53758	107.999	2.01676	106.463	2.6158	162.2	1.57232
			57.5676	86.415	4.04875	87.1469	1.535	108.006	1.99677	106.491	2.61863	162.271	1.53038
			57.6834	86.4315	4.03149	87.1909	1.53298	108.017	1.98164	106.523	2.61976	162.318	1.52028
			57.7992	86.4477	4.01344	87.2349	1.52985	108.04	1.97457	106.556	2.60681	162.37	1.51363

## Sheet: Fig. 2F
	Fig 2G		w (thickness)	1/δxy
			mm	1/mm	Scale length (mm)
				1	2	3.33	5	7.5	10
			0.05	11.5669	8.17906	6.33547	5.05619	3.9988	3.7609
			0.1	8.95971	6.33547	4.7619	3.59787	2.9211	2.49215
			0.15	7.31558	5.17289	3.65779	2.97481	2.4761	2.10121
			0.2	6.33547	4.54545	3.27162	2.60658	2.02352	1.72612
			0.25	6.33547	4.54545	2.83331	2.24385	1.90153	1.63938

## Sheet: Fig. 2G
	Fig 2G		Time	Temperature change ΔT
			s	°C	thickness in um
				10	10(err)	20	20(err)	40	40(err)	60	60(err)	80	80(err)	100	100(err)
			0	0	0	0	0	0	0	0	0	0	0	0	0
			0.11583	0.71324	0.31945	0.69951	0.30032	0.31362	0.20775	0.41629	0.32777	0.10536	0.05239	0.16831	0.11254
			0.23166	2.39464	0.5238	2.22789	0.48141	1.12775	0.63846	1.37626	0.73043	0.64231	0.45798	0.63342	0.23438
			0.34749	4.24686	0.39693	3.79339	0.3647	2.20134	1.20887	2.40324	1.03205	1.53201	0.819	1.22227	0.2285
			0.46332	5.99748	0.35219	5.38111	0.31707	3.32629	1.70076	3.26231	1.3829	2.45775	0.71817	1.79592	0.26328
			0.57915	7.66183	0.22265	7.02966	0.55146	4.60016	1.74542	3.97263	1.69629	3.264	0.60835	2.38721	0.33487
			0.69498	9.12884	0.14597	8.59066	0.76562	5.81401	1.63763	4.60561	1.96554	3.90909	0.56535	2.99313	0.38298
			0.81081	10.6556	0.17188	9.99778	0.8455	6.85261	1.64035	5.22905	2.22406	4.54941	0.51239	3.53861	0.4497
			0.92664	12.2707	0.47644	11.4	0.87703	7.86196	1.65851	5.89592	2.52167	5.2227	0.49177	4.11573	0.55809
			1.04247	13.7802	0.66154	12.799	0.93306	8.89024	1.65585	6.58016	2.84383	5.85208	0.46784	4.70372	0.61498
			1.1583	15.3086	0.7434	14.0489	1.01736	9.91103	1.67855	7.1965	3.12994	6.45181	0.39106	5.2801	0.68712
			1.27413	16.8524	0.81218	15.261	1.01618	10.9324	1.78062	7.80239	3.27679	7.03745	0.37742	5.84359	0.80437
			1.38996	18.3356	0.69182	16.5351	1.07821	12.0242	1.82285	8.39677	3.55876	7.59262	0.3991	6.35527	0.81462
			1.50579	19.716	0.69994	17.9259	1.11036	13.1528	1.87974	8.967	3.8342	8.13525	0.41566	6.87422	0.77859
			1.62162	21.0188	0.65803	19.1806	1.14175	14.2418	1.98408	9.48368	4.08338	8.66065	0.42237	7.39659	0.68915
			1.73745	22.273	0.60896	20.3424	1.11237	15.167	1.99886	10.0472	4.35072	9.1837	0.38503	7.97988	0.63713
			1.85328	23.4857	0.63272	21.5353	1.16289	16.0456	2.01072	10.812	4.28222	9.73146	0.39253	8.5349	0.63461
			1.96911	24.6698	0.65933	22.7156	1.19313	17.0469	1.96993	11.5893	4.12758	10.308	0.38681	8.99488	0.62274
			2.08494	26.0553	0.88967	23.9035	1.20853	18.0501	1.95647	12.3355	3.90572	10.8236	0.34607	9.51746	0.61006
			2.20077	27.4211	1.05529	25.016	1.31418	19.0059	1.85543	13.0181	3.72234	11.3102	0.34093	10.0556	0.60693
			2.3166	28.551	1.07376	26.0607	1.37131	19.9451	1.79281	13.7046	3.68063	11.8289	0.34085	10.5294	0.6113
			2.43243	29.636	1.12073	27.1575	1.3351	20.8119	1.84057	14.3962	3.66718	12.412	0.37265	10.9912	0.64344
			2.54826	30.775	1.18016	28.3375	1.29185	21.678	1.82703	15.0001	3.64205	12.9845	0.41757	11.4363	0.67018
			2.66409	31.8904	1.25435	29.4601	1.31359	22.6142	1.88448	15.5973	3.62224	13.4765	0.41338	11.9452	0.7025
			2.77992	32.9409	1.30265	30.5769	1.39977	23.5963	2.12245	16.1783	3.61725	13.9414	0.4078	12.4431	0.73065
			2.89575	34.0882	1.53418	31.7109	1.4733	24.5431	2.22895	16.7458	3.57845	14.4581	0.43047	12.9237	0.7123
			3.01158	35.1986	1.66149	32.7762	1.44259	25.4441	2.24513	17.3309	3.58809	14.9788	0.47323	13.4148	0.72551
			3.12741	36.2964	1.67932	33.8348	1.45221	26.3389	2.26285	17.9151	3.62054	15.4484	0.49894	13.8495	0.74832
			3.24324	37.4939	1.98808	34.8364	1.48345	27.2001	2.22918	18.4944	3.62142	15.955	0.50155	14.2914	0.75289
			3.35907	38.6167	2.16144	35.8854	1.54405	28.0697	2.1707	19.0676	3.63504	16.4507	0.46891	14.7249	0.78829
			3.4749	39.6403	2.07354	37.071	1.62255	28.9607	2.11717	19.6532	3.65389	16.9277	0.49092	15.1329	0.83568
			3.59073	40.6232	1.99067	38.1668	1.63125	29.8489	2.14797	20.2677	3.6512	17.3875	0.49969	15.5743	0.84951
			3.70656	41.641	1.9443	39.2545	1.58625	30.6822	2.19168	20.8778	3.6955	17.8349	0.48444	16.0018	0.84875
			3.82239	42.7617	1.95687	40.2734	1.62455	31.429	2.22892	21.4954	3.79839	18.2546	0.47849	16.3804	0.87549
			3.93822	43.8245	1.86198	41.2979	1.63456	32.1848	2.28528	22.0914	3.81879	18.6776	0.45893	16.8113	0.94586
			4.05405	44.8954	1.75383	42.5947	1.79772	32.9733	2.34972	22.6481	3.80215	19.1335	0.46261	17.3179	1.07753
			4.16988	45.895	1.71025	43.7779	1.9971	33.7589	2.41962	23.2117	3.78308	19.5918	0.49174	17.8046	1.15742
			4.28571	46.753	1.71998	44.7364	2.04616	34.5113	2.53671	23.8038	3.71258	20.0556	0.53788	18.226	1.2005
			4.40154	47.7419	1.75561	45.6716	2.10261	35.3417	2.72872	24.3914	3.71235	20.504	0.55456	18.6644	1.2254
			4.51737	48.7653	1.66308	46.5667	2.20166	36.1076	2.85019	24.964	3.73428	20.9414	0.55265	19.0922	1.22292
			4.6332	49.6058	1.56596	47.4201	2.25491	36.8412	2.92255	25.5101	3.75121	21.3918	0.56106	19.459	1.23389
			4.74903	50.4351	1.65577	48.2713	2.23254	37.6567	2.93289	26.017	3.75487	21.8217	0.58846	19.8453	1.24635
			4.86486	51.2957	1.72399	49.107	2.23654	38.398	2.91238	26.523	3.73025	22.2483	0.57768	20.3043	1.31423
			4.98069	52.1887	1.72846	49.9906	2.1909	39.0785	2.93745	27.0421	3.76847	22.7177	0.53803	20.7323	1.37295
			5.09653	53.0635	1.77654	50.9153	2.14185	39.7719	2.97343	27.5563	3.81166	23.1383	0.53142	21.1026	1.399
			5.21236	53.8255	1.74775	51.831	2.25687	40.4868	3.01842	28.0478	3.83509	23.543	0.5551	21.4956	1.4022
			5.32819	54.6483	1.85941	52.7163	2.34306	41.2069	3.06315	28.5249	3.85515	23.9498	0.56839	21.8874	1.40361
			5.44402	55.4792	1.96082	53.6097	2.36153	41.9385	3.09182	29.0269	3.87187	24.3259	0.5766	22.2709	1.44317
			5.55985	56.2886	1.93112	54.5489	2.46819	42.704	3.03634	29.5011	3.89825	24.7316	0.59287	22.6267	1.46596
			5.67568	57.0448	1.91535	55.4669	2.65238	43.4346	3.01593	29.9575	3.92823	25.1548	0.60366	22.9768	1.4503
			5.79151	57.7767	1.89325	56.4195	2.6862	44.1076	3.08903	30.4455	3.92785	25.5464	0.61768	23.3437	1.43939
			5.90734	58.6025	1.96075	57.3139	2.62416	44.7874	3.12895	30.9224	3.93746	25.9292	0.62843	23.7427	1.47714
			6.02317	59.3781	2.02867	58.1238	2.61951	45.497	3.15932	31.4066	3.97031	26.3225	0.63566	24.1476	1.54361
			6.139	60.0647	2.0546	58.9148	2.66859	46.1709	3.207	31.8782	3.96453	26.7008	0.65554	24.5264	1.57248
			6.25483	60.85	2.06514	59.7511	2.82343	46.8648	3.24711	32.3491	3.97271	27.0765	0.6375	24.8802	1.57102
			6.37066	61.596	2.06659	60.5997	2.92936	47.5338	3.2953	32.8192	4.01403	27.4483	0.61249	25.2267	1.60205
			6.48649	62.2675	2.09248	61.3531	3.00068	48.1603	3.30712	33.28	4.0253	27.8135	0.61776	25.5932	1.63585
			6.60232	62.9602	2.05958	62.1207	3.05173	48.9354	3.38216	33.7459	4.03514	28.194	0.5984	25.9636	1.63982
			6.71815	63.6128	2.06081	63.0435	3.08856	49.6895	3.45855	34.2009	4.05618	28.5759	0.57334	26.3495	1.6154
			6.83398	64.3825	2.18501	63.9793	3.13274	50.3512	3.44372	34.671	4.05226	28.9337	0.58295	26.7175	1.59583
			6.94981	65.1239	2.26506	64.7425	3.12717	51.0093	3.4668	35.1547	4.01107	29.2806	0.58344	27.055	1.6067
			7.06564	65.7074	2.27882	65.5361	3.22803	51.6801	3.48321	35.6052	3.98101	29.6228	0.56381	27.4088	1.63569
			7.18147	66.3212	2.31126	66.2999	3.33918	52.3909	3.4812	36.0442	3.99673	29.959	0.56105	27.8358	1.67256
			7.2973	66.9431	2.35973	66.977	3.34399	53.0719	3.52001	36.4967	4.0117	30.2903	0.55747	28.2539	1.71504
			7.41313	67.5378	2.35307	67.7261	3.4054	53.7748	3.63306	36.9342	4.02639	30.636	0.53457	28.6045	1.74335
			7.52896	68.1105	2.32866	68.4269	3.4914	54.4474	3.70622	37.3531	4.05308	30.9855	0.54143	28.9539	1.7555
			7.64479	68.6611	2.33375	69.079	3.56651	55.0185	3.70014	37.7684	4.087	31.3522	0.55976	29.2964	1.77104
			7.76062	69.2265	2.327	69.7845	3.74318	55.5669	3.70654	38.2028	4.09759	31.7292	0.57965	29.6343	1.7579
			7.87645	69.7579	2.32768	70.4811	3.86757	56.133	3.72866	38.6443	4.09724	32.1006	0.60414	29.9803	1.76081
			7.99228	70.309	2.3425	71.1806	3.90388	56.7616	3.84698	39.0655	4.11807	32.4593	0.62376	30.3356	1.75792
			8.10811	70.9077	2.34361	71.858	3.93735	57.3705	3.94537	39.4661	4.1339	32.7867	0.6396	30.6896	1.76175
			8.22394	71.5053	2.3188	72.4516	3.93098	57.9886	4.00811	39.8733	4.14511	33.1073	0.64437	31.0181	1.80706
			8.33977	72.0818	2.30388	73.0903	3.93132	58.6082	4.05903	40.3078	4.17984	33.4279	0.6382	31.3291	1.81338
			8.4556	72.6249	2.27501	73.9234	3.95885	59.1594	4.08539	40.7493	4.21742	33.7671	0.63702	31.6562	1.83693
			8.57143	73.1353	2.2507	74.6966	3.97433	59.7064	4.10318	41.1788	4.23153	34.1049	0.65287	31.9806	1.8788
			8.68726	73.6627	2.26249	75.2658	3.97441	60.28	4.10763	41.5792	4.26157	34.4342	0.66836	32.2693	1.89542
			8.80309	74.2257	2.3031	75.9207	3.99109	60.8213	4.1207	41.9723	4.30127	34.7771	0.66791	32.5786	1.92223
			8.91892	74.7675	2.38272	76.6839	3.95867	61.3239	4.12219	42.381	4.34363	35.1474	0.71188	32.9028	1.93876
			9.03475	75.2884	2.41131	77.3611	3.93157	61.9481	4.14258	42.7903	4.38536	35.4932	0.75754	33.1987	1.9446
			9.15058	75.8669	2.3495	77.9734	4.00626	62.5699	4.15949	43.1971	4.43242	35.8098	0.74902	33.4925	1.97109
			9.26641	76.4802	2.25209	78.6406	4.02149	63.134	4.21004	43.6045	4.45498	36.1369	0.76221	33.8194	1.95571
			9.38224	77.0074	2.20715	79.2757	4.00975	63.7248	4.25104	44.0214	4.46909	36.4664	0.78434	34.1489	1.92879
			9.49807	77.5372	2.26629	79.8746	4.03214	64.3197	4.18048	44.4526	4.51565	36.7978	0.82182	34.4948	1.95584
			9.6139	78.1054	2.27194	80.4539	4.01102	64.9064	4.09909	44.8571	4.53831	37.1526	0.8223	34.8737	2.0333
			9.72973	78.6722	2.27455	81.0161	4.04504	65.4709	4.06456	45.2381	4.56779	37.5097	0.78974	35.2168	2.09135
			9.84556	79.225	2.35668	81.6069	4.1919	66.0269	4.06175	45.6311	4.60329	37.8254	0.808	35.5268	2.11098
			9.96139	79.762	2.47218	82.1951	4.3265	66.5817	4.07995	46.0025	4.61801	38.1075	0.83694	35.8202	2.12258
			10.0772	80.2714	2.50859	82.7964	4.42467	67.1292	4.10581	46.3943	4.64461	38.3971	0.85638	36.1042	2.1356
			10.193	80.7569	2.42009	83.3785	4.47443	67.6768	4.0944	46.8377	4.70146	38.7077	0.85373	36.3866	2.13585
			10.3089	81.2743	2.3456	83.9261	4.4711	68.1824	4.0572	47.2507	4.74024	39.0053	0.8619	36.6519	2.14407
			10.4247	81.7892	2.37075	84.4809	4.52853	68.6863	4.05651	47.6486	4.70568	39.3061	0.89564	36.9246	2.18232
			10.5405	82.2482	2.43463	85.0133	4.56256	69.1901	4.0754	48.0352	4.67203	39.6148	0.89305	37.2208	2.20831
			10.6564	82.6772	2.43252	85.5149	4.60382	69.6776	4.09218	48.4072	4.67727	39.9203	0.88995	37.5314	2.23112
			10.7722	83.0898	2.40553	86.0579	4.7471	70.2396	4.20147	48.7751	4.68791	40.2328	0.91272	37.8469	2.25901
			10.888	83.5029	2.38194	86.629	4.85889	70.7665	4.3286	49.1439	4.70404	40.53	0.93017	38.1363	2.28922
			11.0039	83.9047	2.36099	87.1727	4.86009	71.2564	4.33954	49.5206	4.72138	40.8188	0.92523	38.4265	2.29444
			11.1197	84.305	2.32066	87.6931	4.82881	71.7536	4.35859	49.8814	4.74826	41.1322	0.90408	38.7453	2.33672
			11.2355	84.7681	2.3716	88.2195	4.8508	72.2597	4.4499	50.2421	4.7711	41.4241	0.90384	39.0433	2.39215
			11.3514	85.2262	2.43648	88.7645	4.96827	72.7565	4.5288	50.614	4.78037	41.6972	0.92294	39.3462	2.39305
			11.4672	85.6255	2.42869	89.2935	5.04136	73.2271	4.54094	50.9847	4.79915	41.9822	0.94655	39.6369	2.39392
			11.583	86.0346	2.49393	89.8324	5.05713	73.7333	4.56025	51.332	4.8107	42.2649	0.95829	39.8984	2.40465
			11.6988	86.4716	2.5797	90.3413	5.08074	74.2704	4.68222	51.7083	4.84554	42.5442	0.96813	40.1666	2.43469
			11.8147	86.8917	2.56365	90.8469	5.10092	74.8578	4.80483	52.1152	4.91519	42.8275	0.96311	40.4389	2.44874
			11.9305	87.2977	2.51861	91.3765	5.17611	75.415	4.84989	52.4904	4.94473	43.1158	0.94645	40.7343	2.39896
			12.0463	87.6646	2.52378	91.8722	5.20568	75.8798	4.88823	52.8433	4.9623	43.3855	0.95503	41.0088	2.37821
			12.1622	88.0339	2.53616	92.4082	5.1558	76.3134	4.90282	53.1921	4.98634	43.6529	0.97916	41.2681	2.36722
			12.278	88.4316	2.50039	92.9937	5.10697	76.7498	4.87575	53.5407	5.00642	43.92	0.99365	41.5357	2.36273
			12.3938	88.8552	2.45253	93.5486	5.13183	77.1865	4.88437	53.8526	5.08742	44.176	0.99704	41.7932	2.39228
			12.5097	89.2465	2.45492	94.0435	5.15732	77.6047	4.92831	54.2078	5.1183	44.4535	0.99998	42.0757	2.38073
			12.6255	89.614	2.45326	94.5022	5.14217	78.035	4.92512	54.4928	5.16411	44.7253	0.99561	42.3922	2.35912
			12.7413	89.9939	2.46473	94.9594	5.16116	78.4975	4.86415	54.775	5.22633	44.9901	0.99953	42.6751	2.35987
			12.8571	90.3359	2.47709	95.4638	5.18731	78.9719	4.88857	55.1217	5.25924	45.2687	1.02092	42.9535	2.35338
			12.973	90.6441	2.47168	95.9393	5.19629	79.4627	4.97324	55.4605	5.26637	45.551	1.0188	43.2303	2.34571
			13.0888	90.9838	2.45115	96.362	5.17207	79.9217	5.03022	55.7865	5.28187	45.8587	0.9994	43.4845	2.34926
			13.2046	91.3797	2.44569	96.7906	5.17443	80.3352	5.076	56.1152	5.30615	46.1424	1.00464	43.7771	2.35552
			13.3205	91.7287	2.48726	97.237	5.2071	80.7367	5.10059	56.4264	5.30307	46.3849	1.00861	44.0629	2.38249
			13.4363	92.0528	2.51236	97.683	5.22289	81.1343	5.12696	56.7327	5.30771	46.6439	1.0161	44.3013	2.40618
			13.5521	92.3865	2.49363	98.1137	5.21656	81.5296	5.13614	57.0435	5.32771	46.9088	1.02059	44.5475	2.43439
			13.6679	92.722	2.4775	98.6052	5.2003	81.9358	5.14904	57.3663	5.35001	47.1921	1.0021	44.7987	2.4446
			13.7838	93.0812	2.51971	99.0955	5.17622	82.3382	5.15787	57.8648	5.22276	47.4657	0.97551	45.0344	2.4408
			13.8996	93.405	2.54474	99.5482	5.12622	82.7306	5.15951	58.3337	5.12304	47.7197	0.95869	45.2876	2.48957
			14.0154	93.7086	2.49142	99.9834	5.12733	83.1627	5.24567	58.6238	5.12839	48.0053	0.98076	45.5549	2.5247
			14.1313	94.0154	2.45387	100.403	5.15815	83.5855	5.35002	58.9108	5.11457	48.2861	0.9997	45.81	2.51141
			14.2471	94.3118	2.45131	100.817	5.17644	83.9942	5.3669	59.2267	5.07991	48.5382	0.99517	46.0359	2.49984
			14.3629	94.6252	2.42938	101.225	5.20175	84.405	5.3412	59.5684	5.08697	48.7883	0.98052	46.2456	2.49344
			14.4788	94.9282	2.40402	101.633	5.20308	84.7902	5.35939	59.8749	5.13307	49.0603	0.95899	46.4804	2.46988
			14.5946	95.2317	2.425	102.054	5.22901	85.1838	5.40076	60.1682	5.18381	49.3373	0.95276	46.7269	2.44351
			14.7104	95.5457	2.44421	102.488	5.28715	85.5847	5.42188	60.4499	5.20191	49.5976	0.94764	46.9771	2.46517
			14.8262	95.839	2.41996	102.902	5.32361	85.9996	5.43175	60.7434	5.20379	49.843	0.95898	47.2282	2.5173
			14.9421	96.1055	2.40403	103.301	5.34243	86.4315	5.5063	61.0302	5.20468	50.088	0.94469	47.4751	2.54785
			15.0579	96.352	2.39941	103.683	5.34696	86.895	5.56409	61.3049	5.19374	50.3245	0.916	47.748	2.58728
			15.1738	96.6066	2.40878	104.049	5.33876	87.3187	5.55844	61.591	5.20484	50.5377	0.91503	47.9983	2.62725
			15.2896	96.869	2.41634	104.437	5.37746	87.6853	5.57801	61.8719	5.21328	50.7724	0.90217	48.2467	2.61373
			15.4054	97.1622	2.38187	104.83	5.42767	88.0683	5.57083	62.1494	5.21837	51.0108	0.89094	48.489	2.6008
			15.5212	97.5243	2.38048	105.264	5.41055	88.4369	5.55716	62.41	5.22262	51.2419	0.8776	48.7268	2.58281
			15.6371	97.8431	2.40061	105.687	5.38555	88.807	5.57704	62.6717	5.23194	51.4901	0.86443	48.9843	2.58904
			15.7529	98.0798	2.40034	106.068	5.39007	89.1711	5.58649	62.9457	5.24078	51.7223	0.86255	49.2108	2.62114
			15.8687	98.3183	2.42901	106.445	5.39226	89.5732	5.52954	63.229	5.22286	51.9625	0.86812	49.4183	2.62751
			15.9846	98.5812	2.47665	106.813	5.39453	89.9725	5.50497	63.5088	5.19592	52.2055	0.87078	49.6216	2.6434
			16.1004	98.8448	2.51585	107.231	5.42015	90.3131	5.51202	63.7986	5.18427	52.4368	0.87549	49.8239	2.65811
			16.2162	99.0883	2.51541	107.649	5.44773	90.6614	5.49618	64.0386	5.14947	52.6716	0.88293	50.0508	2.65924
			16.332	99.3254	2.50902	108.006	5.44713	91.0323	5.51502	64.2604	5.13699	52.9018	0.87557	50.2831	2.67184
			16.4479	99.5763	2.53941	108.404	5.43467	91.4046	5.56638	64.4781	5.10758	53.1304	0.87125	50.5091	2.69285
			16.5637	99.8421	2.56961	108.797	5.42912	91.7996	5.57873	64.6903	5.07685	53.3552	0.87109	50.7316	2.70359
			16.6795	100.097	2.59506	109.144	5.42907	92.1833	5.58482	64.9452	5.08518	53.5915	0.89172	50.9561	2.71521
			16.7954	100.387	2.63773	109.534	5.43533	92.5692	5.66049	65.1932	5.08414	53.8141	0.91642	51.1921	2.73979
			16.9112	100.669	2.65865	109.919	5.42668	92.9449	5.7	65.4667	5.08042	54.0213	0.93956	51.4114	2.76227
			17.027	100.904	2.65745	110.262	5.41163	93.2599	5.68715	65.7569	5.07651	54.2445	0.96768	51.5895	2.75992
			17.1429	101.13	2.65843	110.607	5.43349	93.5706	5.70595	66.0311	5.091	54.474	0.98148	51.819	2.74746
			17.2587	101.366	2.68323	110.93	5.4592	93.9198	5.72375	66.2902	5.10507	54.6995	0.99286	52.0032	2.71287
			17.3745	101.615	2.75352	111.213	5.47962	94.3079	5.72169	66.5543	5.10883	54.9147	0.99971	52.1652	2.69064
			17.4903	101.842	2.80924	111.555	5.52032	94.6811	5.73047	66.8246	5.1236	55.1294	0.98374	52.3619	2.6961
			17.6062	102.054	2.81576	111.937	5.55744	95.042	5.74693	67.1004	5.15562	55.3511	0.98	52.5592	2.69684
			17.722	102.276	2.79903	112.305	5.58307	95.3978	5.75729	67.4809	5.27545	55.5926	0.96727	52.7619	2.6879
			17.8378	102.512	2.77295	112.677	5.56736	95.7379	5.80013	67.8426	5.39941	55.8301	0.95157	52.9647	2.68649
			17.9537	102.739	2.75314	113.04	5.54419	96.057	5.82944	68.0965	5.40975	56.0423	0.97907	53.1716	2.66071
			18.0695	102.969	2.77313	113.397	5.53821	96.414	5.83489	68.3516	5.42198	56.2639	1.01674	53.3823	2.63237
			18.1853	103.217	2.8085	113.735	5.51528	96.7669	5.84212	68.5989	5.4215	56.4915	1.0125	53.5643	2.6378
			18.3012	103.465	2.81397	114.09	5.51468	97.0735	5.83913	68.8388	5.41869	56.723	1.00914	53.7472	2.65046
			18.417	103.691	2.80275	114.427	5.51992	97.3675	5.84537	69.0714	5.44194	56.9436	1.02292	53.9581	2.69459
			18.5328	103.893	2.7834	114.751	5.4539	97.6678	5.86005	69.2983	5.47851	57.1466	1.01053	54.2144	2.69646
			18.6486	104.106	2.78857	115.154	5.48627	98.0178	5.87318	69.5104	5.51459	57.3593	0.99382	54.3746	2.76052
			18.7645	104.345	2.81074	115.52	5.58832	98.3444	5.87739	69.7183	5.53637	57.5823	0.99307	54.5374	2.83179
			18.8803	104.574	2.80328	115.831	5.57936	98.6535	5.89278	69.9172	5.5473	57.8031	1.00208	54.7153	2.90403
			18.9961	104.793	2.79987	116.174	5.58281	98.9632	5.9184	70.1129	5.54977	58.0326	1.00453	54.9073	2.92852
			19.112	105.007	2.80463	116.522	5.55415	99.2672	5.96986	70.3323	5.55704	58.2628	1.00775	55.117	2.94734
			19.2278	105.212	2.81193	116.85	5.5152	99.6017	6.01075	70.5595	5.56665	58.4722	0.99365	55.3186	2.94993
			19.3436	105.414	2.81805	117.154	5.52892	99.9279	6.01185	70.7947	5.56275	58.6626	0.9792	55.5067	2.95207
			19.4595	105.625	2.7978	117.475	5.55342	100.226	6.02668	71.0346	5.55513	58.8619	0.98294	55.6818	2.96177
			19.5753	105.853	2.78758	117.803	5.55883	100.539	6.03436	71.2582	5.56497	59.064	0.99422	55.8605	2.97484
			19.6911	106.065	2.78845	118.121	5.56089	100.859	5.98841	71.4948	5.57386	59.2636	0.99631	56.0419	2.97433
			19.807	106.258	2.78136	118.358	5.46451	101.155	6.00005	71.7543	5.58546	59.4781	0.99809	56.2133	2.9728
			19.9228	106.444	2.77094	118.583	5.37968	101.441	6.0496	72.0052	5.59241	59.6807	1.01589	56.4423	2.90301
			20.0386	106.633	2.76965	118.811	5.29447	101.712	6.05921	72.2051	5.54508	59.8781	1.02166	56.6679	2.86446
			20.1544	106.843	2.80639	119.037	5.20503	101.981	6.04245	72.4052	5.52046	60.0849	1.01165	56.8666	2.91144
			20.2703	107.04	2.83567	119.318	5.22322	102.266	6.03617	72.5883	5.50484	60.3039	0.98699	57.0725	2.93037
			20.3861	107.213	2.83218	119.582	5.20905	102.548	6.05409	72.7518	5.48917	60.5194	0.9564	57.2568	2.95681
			20.5019	107.403	2.80131	119.856	5.22227	102.832	6.06518	72.9601	5.50093	60.7216	0.93407	57.4315	2.98381
			20.6178	107.61	2.77656	120.165	5.29696	103.091	6.0821	73.169	5.52911	60.9202	0.93371	57.623	2.9798
			20.7336	107.816	2.78929	120.493	5.35498	103.342	6.08422	73.3759	5.56764	61.1369	0.9733	57.8139	2.97443
			20.8494	107.996	2.80198	120.799	5.35033	103.613	6.06823	73.5868	5.56886	61.3527	1.01124	57.9916	2.99116
			20.9653	108.181	2.8068	121.071	5.33987	103.902	6.04717	73.8171	5.56602	61.55	1.03795	58.1795	3.01942
			21.0811	108.37	2.80351	121.36	5.34526	104.183	6.04166	74.0417	5.57591	61.7444	1.05169	58.3575	3.03243
			21.1969	108.549	2.7953	121.67	5.34047	104.471	6.06183	74.2352	5.57291	61.9361	1.04634	58.526	3.03362
			21.3127	108.742	2.79827	121.939	5.28687	104.779	6.06555	74.4098	5.55724	62.1244	1.04622	58.6934	3.04355
			21.4286	108.923	2.79899	122.305	5.58145	105.076	6.06527	74.5903	5.53934	62.3126	1.04064	58.8481	3.06013
			21.5444	109.1	2.81364	122.665	5.90856	105.401	6.11909	74.8818	5.5934	62.5121	1.02995	58.9942	3.06794
			21.6602	109.269	2.83181	122.88	5.98965	105.692	6.17763	75.1808	5.64881	62.7157	1.03386	59.1521	3.07704
			21.7761	109.441	2.82629	123.134	6.09543	105.942	6.20968	75.3765	5.61587	62.9169	1.02903	59.3184	3.089
			21.8919	109.633	2.83728	123.355	6.20396	106.225	6.20933	75.5698	5.56957	63.1089	1.01268	59.472	3.09422
			22.0077	109.813	2.84943	123.554	6.29946	106.513	6.1996	75.7788	5.53068	63.2973	1.02022	59.6186	3.09922
			22.1236	109.986	2.84605	123.753	6.38122	106.784	6.20433	75.9866	5.52234	63.4853	1.03178	59.7721	3.10841
			22.2394	110.168	2.85224	123.996	6.37197	107.071	6.22833	76.1941	5.52451	63.6647	1.03854	59.9369	3.13638
			22.3552	110.34	2.85562	124.243	6.39976	107.344	6.23908	76.3979	5.53289	63.8636	1.07871	60.1043	3.16348
			22.471	110.513	2.83423	124.532	6.4435	107.581	6.21985	76.5903	5.52953	64.0601	1.10899	60.2726	3.17572
			22.5869	110.692	2.79165	124.81	6.46792	107.835	6.21685	76.7747	5.51803	64.2592	1.10801	60.444	3.18205
			22.7027	110.864	2.76451	125.054	6.47658	108.106	6.20147	76.9575	5.49059	64.4489	1.1117	60.6115	3.19263
			22.8185	111.015	2.76386	125.311	6.51495	108.368	6.19462	77.1537	5.43274	64.6237	1.1099	60.7722	3.20822
			22.9344	111.167	2.77795	125.543	6.54421	108.611	6.19874	77.3593	5.4065	64.8084	1.1157	60.937	3.22321
			23.0502	111.323	2.81051	125.754	6.54326	108.83	6.18147	77.5619	5.4006	64.9811	1.11774	61.1002	3.22467
			23.166	111.461	2.84469	125.983	6.54192	109.029	6.15065	77.7776	5.39112	65.1499	1.11815	61.2723	3.20238
			23.2818	111.595	2.86804	126.35	6.30369	109.241	6.10515	77.9958	5.39705	65.3162	1.1318	61.4552	3.19953
			23.3977	111.729	2.88582	126.783	5.96765	109.462	6.0554	78.2126	5.40632	65.4858	1.15896	61.6246	3.19625
			23.5135	111.859	2.89242	127.091	5.85902	109.661	6.01835	78.3957	5.43001	65.6519	1.17267	61.7878	3.19869
			23.6293	112.004	2.8809	127.315	5.87241	109.855	5.99715	78.5627	5.44138	65.8237	1.1627	61.9666	3.23784
			23.7452	112.172	2.85571	127.521	5.92511	110.066	5.97929	78.7221	5.46062	65.9983	1.15118	62.1436	3.27974
			23.861	112.338	2.85007	127.758	5.97458	110.274	5.94582	78.8927	5.47541	66.1711	1.14163	62.3083	3.30459
			23.9768	112.501	2.83651	128.001	5.99324	110.481	5.90328	79.1237	5.47771	66.3639	1.13971	62.47	3.31906
			24.0927	112.647	2.82584	128.221	5.9846	110.708	5.89261	79.3747	5.5022	66.5564	1.14266	62.6205	3.33935
			24.2085	112.783	2.83838	128.432	5.98527	110.965	5.88856	79.6027	5.52297	66.7402	1.14265	62.7579	3.32302
			24.3243	112.928	2.84164	128.62	5.9974	111.215	5.86535	79.7979	5.53826	66.9193	1.14933	62.9028	3.29266
			24.4401	113.07	2.83909	128.806	5.99281	111.453	5.86204	79.9712	5.54104	67.083	1.15989	63.0414	3.27765
			24.556	113.213	2.84775	129.015	6.00454	111.669	5.86393	80.1314	5.53584	67.2449	1.16536	63.1906	3.29937
			24.6718	113.357	2.86734	129.248	6.00675	111.875	5.86161	80.3016	5.52925	67.3889	1.16863	63.3624	3.34468
			24.7876	113.482	2.86848	129.484	5.99706	112.095	5.86602	80.4826	5.52455	67.5145	1.17862	63.5416	3.37348
			24.9035	113.608	2.86743	129.709	6.00397	112.296	5.85231	80.6795	5.53599	67.6517	1.20448	63.6777	3.37896
			25.0193	113.743	2.86501	129.925	6.02021	112.534	5.87675	80.9557	5.51423	67.7939	1.24448	63.8148	3.37469
			25.1351	113.873	2.85972	130.129	6.03939	112.786	5.91726	81.2282	5.47377	67.9377	1.27651	63.9527	3.37562
			25.251	114.027	2.87977	130.327	6.04882	113.007	5.94116	81.4283	5.46575	68.0879	1.31347	64.0909	3.38584
			25.3668	114.176	2.90551	130.514	6.03888	113.217	5.95596	81.6286	5.46468	68.2328	1.35908	64.2282	3.38481
			25.4826	114.312	2.90873	130.687	6.03568	113.394	5.89564	81.8164	5.46089	68.3884	1.38596	64.3748	3.37011
			25.5985	114.468	2.90896	130.846	6.05151	113.558	5.84218	81.9985	5.45629	68.5482	1.40447	64.5148	3.3637
			25.7143	114.615	2.94019	131.002	6.06133	113.716	5.78628	82.1971	5.45792	68.6985	1.41194	64.6427	3.36627
			25.8301	114.748	2.96361	131.18	6.03124	113.878	5.74141	82.3952	5.44281	68.8525	1.40433	64.7766	3.36383
			25.9459	114.883	2.96402	131.366	6.01957	114.046	5.70434	82.5884	5.41913	68.999	1.38963	64.935	3.37733
			26.0618	114.999	2.98926	131.571	6.0588	114.274	5.6831	82.7804	5.42044	69.1397	1.39101	65.1002	3.39969
			26.1776	115.138	3.00461	131.775	6.08433	114.492	5.66222	82.9576	5.40788	69.2972	1.3964	65.2354	3.41221
			26.2934	115.279	3.0066	131.966	6.09859	114.715	5.66505	83.1257	5.37971	69.4642	1.38936	65.3696	3.41986
			26.4093	115.399	3.00025	132.156	6.11177	114.961	5.67865	83.2974	5.36774	69.6183	1.39364	65.5063	3.4162
			26.5251	115.516	3.00966	132.356	6.14303	115.201	5.7074	83.4942	5.3579	69.7772	1.41535	65.6313	3.40618
			26.6409	115.643	3.01839	132.57	6.21303	115.425	5.75179	83.7196	5.3406	69.9377	1.44642	65.7542	3.39874
			26.7568	115.778	3.02315	132.755	6.2702	115.614	5.75345	83.9333	5.31672	70.0876	1.4616	65.8921	3.38322
			26.8726	115.905	3.03745	132.912	6.28669	115.825	5.72528	84.1323	5.29875	70.228	1.43641	66.0388	3.35981
			26.9884	116.017	3.03969	133.074	6.27408	116.056	5.73319	84.3413	5.29829	70.3782	1.40392	66.1844	3.37139
			27.1043	116.13	3.03307	133.266	6.28312	116.26	5.76705	84.5444	5.28123	70.5127	1.40415	66.3364	3.40155
			27.2201	116.285	2.98636	133.479	6.29602	116.549	5.98532	84.7429	5.26577	70.6093	1.42213	66.4701	3.4106
			27.3359	116.449	2.9386	133.664	6.29862	116.828	6.19354	84.9351	5.26276	70.7304	1.43073	66.5987	3.40716
			27.4517	116.552	2.93652	133.82	6.32773	117.012	6.25489	85.1395	5.24328	70.8585	1.45668	66.7356	3.41364
			27.5676	116.636	2.94657	133.985	6.33877	117.2	6.32224	85.3561	5.20488	70.9721	1.48188	66.869	3.43169
			27.6834	116.707	2.93635	134.187	6.30667	117.402	6.34256	85.5499	5.18215	71.1096	1.49461	67.0079	3.43477
			27.7992	116.802	2.91794	134.411	6.28846	117.608	6.36226	85.7248	5.18819	71.271	1.51439	67.1409	3.43294
			27.9151	116.9	2.91247	134.617	6.31823	117.832	6.35679	85.8777	5.1837	71.3993	1.5543	67.2409	3.38573
			28.0309	116.99	2.91538	134.805	6.3424	118.057	6.36915	86.0363	5.15528	71.5271	1.57471	67.3388	3.3364
			28.1467	117.067	2.92401	134.993	6.32487	118.257	6.38838	86.2013	5.13825	71.6474	1.60157	67.4393	3.29076
			28.2626	117.175	2.9257	135.182	6.30384	118.46	6.39093	86.3511	5.13073	71.7643	1.63891	67.54	3.24958
			28.3784	117.292	2.91891	135.346	6.32215	118.654	6.3905	86.4979	5.10583	71.9548	1.60643	67.6388	3.21159
			28.4942	117.413	2.91787	135.521	6.3609	118.846	6.38911	86.6547	5.08806	72.1153	1.6062	67.763	3.22007
			28.61	117.533	2.91665	135.688	6.38832	119.051	6.40663	86.8245	5.07785	72.2253	1.62926	67.8982	3.23691
			28.7259	117.659	2.91177	135.831	6.42577	119.324	6.36793	86.9972	5.07242	72.4138	1.62006	68.0456	3.26873
			28.8417	117.803	2.90345	135.966	6.47588	119.604	6.31917	87.1627	5.05888	72.6247	1.62874	68.1758	3.29083
			28.9575	117.95	2.88396	136.117	6.50744	119.802	6.32893	87.3245	5.0415	72.7891	1.65195	68.3036	3.27839
			29.0734	118.084	2.86957	136.287	6.53753	119.939	6.29759	87.4943	5.03861	72.9351	1.67481	68.4482	3.26373
			29.1892	118.198	2.86594	136.451	6.56124	120.081	6.26025	87.6638	5.02534	73.075	1.6869	68.5837	3.27707
			29.305	118.311	2.8633	136.641	6.55528	120.24	6.22215	87.8243	4.99435	73.2153	1.69313	68.7081	3.26408
			29.4209	118.455	2.86859	136.782	6.54497	120.401	6.18402	87.9652	4.9535	73.3735	1.63145	68.8242	3.23418
			29.5367	118.584	2.87428	136.889	6.58309	120.57	6.187	88.094	4.91456	73.5165	1.58943	68.9492	3.23156
			29.6525	118.678	2.87209	136.988	6.60583	120.728	6.18512	88.233	4.89001	73.6312	1.61534	69.1144	3.33004
			29.7683	118.781	2.85655	137.086	6.62836	120.922	6.19998	88.3879	4.86474	73.7602	1.63566	69.271	3.4496
			29.8842	118.889	2.85254	137.241	6.66951	121.11	6.21141	88.5582	4.84112	73.889	1.64065	69.3846	3.48832
			30	119.006	2.86412	137.432	6.62208	121.271	6.21448	88.7302	4.82435	74.0032	1.62585	69.5003	3.50744
			30.1158	119.119	2.85449	137.637	6.54811	121.438	6.24597	88.8985	4.78101	74.1169	1.62684	69.6351	3.50634
			30.2317	119.216	2.84432	137.81	6.52151	121.622	6.28438	89.0457	4.7287	74.2359	1.63718	69.7781	3.50542
			30.3475	119.307	2.84444	137.96	6.53487	121.801	6.29843	89.1721	4.69772	74.3416	1.61498	69.9023	3.50896
			30.4633	119.417	2.85177	138.114	6.58005	121.956	6.29356	89.3164	4.66592	74.4581	1.5865	70.0154	3.51075
			30.5791	119.526	2.8679	138.28	6.60484	122.122	6.29057	89.4718	4.65218	74.5658	1.5559	70.1329	3.51254
			30.695	119.617	2.87871	138.466	6.57716	122.346	6.35496	89.6296	4.66496	74.677	1.52272	70.2555	3.50724
			30.8108	119.705	2.88782	138.653	6.53326	122.582	6.42824	89.7833	4.66455	74.8123	1.52055	70.3836	3.4952
			30.9266	119.795	2.88463	138.835	6.50761	122.767	6.44249	89.9284	4.66722	74.9404	1.52659	70.5062	3.4945
			31.0425	119.897	2.8698	139.069	6.59338	122.932	6.45441	90.0926	4.679	75.0706	1.51458	70.6286	3.48305
			31.1583	119.993	2.86226	139.278	6.70076	123.094	6.46101	90.2808	4.6858	75.1947	1.49776	70.793	3.43627
			31.2741	120.082	2.85908	139.415	6.71304	123.257	6.4777	90.4527	4.68702	75.3127	1.4958	70.9704	3.41651
			31.39	120.179	2.84393	139.588	6.70935	123.409	6.49883	90.6161	4.67	75.4291	1.5133	71.1138	3.44048
			31.5058	120.28	2.84289	139.775	6.7035	123.554	6.51044	90.7774	4.65258	75.5376	1.54861	71.2401	3.4585
			31.6216	120.373	2.87367	139.931	6.69961	123.708	6.50519	90.9246	4.64611	75.643	1.57937	71.3527	3.4663
			31.7374	120.456	2.89066	140.062	6.70469	123.862	6.48117	91.0829	4.64106	75.7509	1.6177	71.4631	3.47442
			31.8533	120.528	2.89685	140.195	6.7443	124.004	6.46909	91.2425	4.64639	75.8912	1.6941	71.5815	3.48204
			31.9691	120.598	2.90503	140.326	6.78938	124.155	6.48877	91.3971	4.64807	76.0146	1.75358	71.6974	3.49108
			32.0849	120.684	2.90838	140.46	6.78734	124.347	6.55107	91.537	4.64094	76.122	1.78256	71.802	3.50268
			32.2008	120.779	2.9217	140.599	6.77883	124.536	6.60633	91.6733	4.64063	76.2376	1.81976	71.9068	3.51244
			32.3166	120.865	2.92964	140.714	6.78727	124.699	6.63771	91.8411	4.66016	76.3488	1.85142	72.0108	3.5225
			32.4324	120.937	2.92486	140.855	6.7996	124.866	6.6505	92.0189	4.65674	76.4761	1.87075	72.1297	3.54935
			32.5483	121.026	2.93051	141.018	6.8073	125.052	6.62061	92.1763	4.63621	76.6079	1.88409	72.2396	3.57614
			32.6641	121.125	2.94059	141.161	6.82057	125.217	6.60158	92.3298	4.62916	76.729	1.89451	72.3371	3.59101
			32.7799	121.205	2.94863	141.289	6.85549	125.345	6.60995	92.4711	4.60806	76.8411	1.89573	72.4354	3.60013
			32.8957	121.272	2.95393	141.425	6.86536	125.497	6.63303	92.6113	4.59163	76.9528	1.91644	72.5296	3.6066
			33.0116	121.325	2.92784	141.592	6.83406	125.655	6.67319	92.7722	4.59316	77.0668	1.9392	72.6363	3.61177
			33.1274	121.383	2.91378	141.748	6.79294	125.805	6.68856	92.9336	4.60936	77.1948	1.94442	72.7393	3.6123
			33.2432	121.443	2.90516	141.884	6.75408	125.966	6.68811	93.0465	4.65121	77.3168	1.94607	72.8363	3.61811
			33.3591	121.503	2.89305	142.031	6.72536	126.123	6.68772	93.1248	4.68673	77.436	1.9365	72.9586	3.63152
			33.4749	121.558	2.88308	142.169	6.71352	126.287	6.69276	93.2141	4.74043	77.554	1.91778	73.1056	3.63792
			33.5907	121.611	2.87839	142.289	6.70342	126.459	6.72837	93.3385	4.7555	77.6622	1.9119	73.2411	3.64558
			33.7066	121.675	2.89628	142.413	6.67492	126.609	6.75463	93.4661	4.74995	77.7727	1.94506	73.3524	3.65572
			33.8224	121.735	2.914	142.553	6.63672	126.757	6.75105	93.6053	4.75466	77.8742	1.99809	73.4548	3.656
			33.9382	121.8	2.93808	142.689	6.61025	126.895	6.74323	93.7469	4.76035	77.9634	2.03861	73.5599	3.6574
			34.054	121.868	2.95876	142.816	6.60219	127.017	6.75353	93.8634	4.74331	78.063	2.07487	73.667	3.66278
			34.1699	121.942	2.98868	142.939	6.59823	127.146	6.76384	93.9646	4.71828	78.1757	2.1098	73.7703	3.65802
			34.2857	122.014	3.02747	143.071	6.59475	127.277	6.754	94.0713	4.69318	78.2833	2.13269	73.8628	3.65213
			34.4015	122.086	3.05718	143.207	6.58193	127.411	6.75731	94.1773	4.66262	78.3881	2.14059	73.9536	3.65476
			34.5174	122.147	3.08542	143.339	6.56431	127.547	6.77543	94.2823	4.64084	78.4918	2.15505	74.0639	3.66051
			34.6332	122.204	3.11122	143.465	6.57791	127.695	6.77012	94.4102	4.59316	78.5933	2.17678	74.1841	3.68156
			34.749	122.32	3.23158	143.581	6.59682	127.845	6.77401	94.5449	4.56196	78.7011	2.1818	74.2883	3.69534
			34.8649	122.437	3.3562	143.7	6.58103	128.002	6.79393	94.6638	4.55901	78.8073	2.17313	74.3912	3.6975
			34.9807	122.493	3.38296	143.809	6.54723	128.184	6.80542	94.7795	4.54499	78.9031	2.16137	74.5051	3.70645
			35.0965	122.553	3.38805	143.908	6.51459	128.345	6.81452	94.8875	4.52465	78.9963	2.14653	74.6184	3.71004
			35.2124	122.616	3.37837	144.008	6.48527	128.481	6.82258	94.9915	4.48952	79.0978	2.1271	74.7267	3.71934
			35.3282	122.683	3.36127	144.102	6.46353	128.601	6.85033	95.0969	4.48226	79.2124	2.11265	74.819	3.72574
			35.444	122.763	3.33871	144.193	6.43313	128.708	6.87522	95.1731	4.42726	79.3215	2.12914	74.9108	3.71564
			35.5598	122.843	3.3182	144.299	6.38718	128.793	6.91682	95.253	4.37101	79.4088	2.16097	75.0043	3.71037
			35.6757	122.922	3.31275	144.432	6.34586	128.89	6.98451	95.3165	4.32124	79.4808	2.18051	75.0931	3.71729
			35.7915	123.003	3.31737	144.588	6.3159	128.977	7.03524	95.4027	4.33214	79.5399	2.19318	75.1905	3.72396
			35.9073	123.072	3.31588	144.734	6.2976	129.04	7.05857	95.5088	4.34253	79.5978	2.2113	75.2827	3.73224
			36.0232	123.142	3.3045	144.862	6.27443	129.099	7.06742	95.6456	4.36013	79.6641	2.21801	75.3871	3.7525
			36.139	123.21	3.29771	144.992	6.25672	129.174	7.04846	95.7855	4.36768	79.7394	2.20701	75.4928	3.76568
			36.2548	123.268	3.29736	145.132	6.23475	129.288	7.00776	95.9133	4.36241	79.8244	2.18084	75.6005	3.77322
			36.3707	123.324	3.29876	145.285	6.19709	129.389	6.98538	96.0364	4.34654	79.921	2.16029	75.7073	3.78291
			36.4865	123.382	3.30378	145.426	6.1709	129.496	6.96145	96.1623	4.30038	80.0114	2.16064	75.8041	3.79164
			36.6023	123.44	3.31334	145.548	6.17105	129.603	6.93582	96.2739	4.25199	80.0869	2.18005	75.9124	3.81909
			36.7182	123.501	3.32613	145.666	6.18704	129.682	6.96125	96.3729	4.22691	80.1663	2.22615	76.0091	3.83751
			36.834	123.565	3.35976	145.781	6.19835	129.758	6.98327	96.5014	4.25527	80.24	2.26194	76.0952	3.84162
			36.9498	123.621	3.39596	145.883	6.19988	129.815	7.00861	96.6256	4.2738	80.316	2.27232	76.1812	3.85051
			37.0656	123.67	3.41532	145.963	6.18251	129.89	7.04355	96.7283	4.24914	80.4012	2.28477	76.2762	3.85334
			37.1815	123.736	3.44139	146.06	6.15454	129.979	7.07272	96.8288	4.25792	80.4757	2.31713	76.3655	3.85429
			37.2973	123.81	3.47595	146.179	6.15863	130.129	7.05295	96.9141	4.2632	80.5351	2.35204	76.4441	3.85457
			37.4131	123.881	3.49102	146.285	6.17942	130.321	7.02134	96.9822	4.24741	80.587	2.3794	76.5295	3.85755
			37.529	123.951	3.51528	146.387	6.18823	130.492	7.01046	97.0373	4.22831	80.634	2.39672	76.6155	3.8645
			37.6448	124.023	3.55033	146.472	6.1987	130.625	7.01769	97.1046	4.22092	80.6947	2.39104	76.7021	3.87059
			37.7606	124.088	3.57908	146.543	6.20036	130.761	7.01119	97.1899	4.22094	80.7799	2.38113	76.7896	3.87105
			37.8764	124.145	3.59419	146.625	6.20269	130.89	7.00926	97.2828	4.21926	80.8621	2.37852	76.8805	3.87748
			37.9923	124.2	3.60547	146.702	6.21038	131.008	7.00997	97.3721	4.21633	80.9379	2.38661	76.9723	3.88773
			38.1081	124.254	3.62958	146.787	6.21507	131.111	6.99791	97.4758	4.21263	81.0184	2.41362	77.062	3.88988
			38.2239	124.312	3.6466	146.888	6.21056	131.201	6.97912	97.591	4.22172	81.0938	2.4628	77.1549	3.90206
			38.3398	124.364	3.66124	146.993	6.19504	131.33	6.93871	97.7243	4.25955	81.1737	2.49182	77.2362	3.92428
			38.4556	124.414	3.67206	147.088	6.1844	131.501	6.89452	97.849	4.29218	81.2477	2.50543	77.3124	3.93271
			38.5714	124.488	3.65399	147.182	6.16232	131.67	6.89945	97.9475	4.30449	81.3161	2.53442	77.3981	3.935
			38.6873	124.567	3.62806	147.297	6.12058	131.795	6.91534	98.054	4.31211	81.3997	2.54829	77.48	3.93761
			38.8031	124.63	3.61585	147.415	6.1039	131.885	6.88889	98.1667	4.30776	81.484	2.54696	77.5562	3.93608
			38.9189	124.687	3.60694	147.511	6.1237	131.995	6.847	98.2761	4.28575	81.5703	2.54235	77.6359	3.9343
			39.0348	124.736	3.59595	147.601	6.15149	132.109	6.83456	98.3747	4.25531	81.6592	2.53139	77.7229	3.92789
			39.1506	124.783	3.58421	147.684	6.17015	132.209	6.84876	98.4893	4.22996	81.742	2.52393	77.8076	3.93264
			39.2664	124.83	3.57207	147.787	6.18125	132.32	6.87546	98.594	4.22252	81.8248	2.52472	77.8923	3.93777
			39.3822	124.887	3.57208	147.891	6.19041	132.428	6.90128	98.6776	4.22444	81.9183	2.5163	77.9749	3.93774
			39.4981	124.958	3.57745	147.966	6.18852	132.546	6.88879	98.7765	4.21141	82.019	2.51322	78.0491	3.9519
			39.6139	125.026	3.58326	148.037	6.17322	132.658	6.8754	98.8743	4.19345	82.1106	2.53114	78.1311	3.96805
			39.7297	125.084	3.58347	148.112	6.15797	132.751	6.87164	98.9657	4.19467	82.2326	2.55474	78.2108	3.97435
			39.8456	125.139	3.57864	148.195	6.14745	132.861	6.8599	99.07	4.19723	82.354	2.5769	78.2844	3.97481
			39.9614	125.187	3.57204	148.276	6.14805	132.971	6.85219	99.1763	4.19535	82.4486	2.5738	78.3595	3.97399
			40.0772	125.238	3.55203	148.349	6.15468	133.066	6.85043	99.3017	4.16823	82.5574	2.54581	78.4357	3.96614
			40.193	125.283	3.53883	148.427	6.16293	133.187	6.86531	99.4294	4.13608	82.6613	2.52038	78.5071	3.96821
			40.3089	125.33	3.53485	148.493	6.18147	133.319	6.88107	99.5292	4.12024	82.754	2.5068	78.5706	3.97941
			40.4247	125.397	3.53189	148.558	6.20527	133.43	6.883	99.6294	4.11074	82.8382	2.49627	78.6397	3.98714
			40.5405	125.464	3.53816	148.634	6.23528	133.551	6.89143	99.7355	4.1037	82.9226	2.48291	78.7114	3.99154
			40.6564	125.521	3.55211	148.715	6.24267	133.669	6.89378	99.8312	4.07118	83.0083	2.46181	78.7922	3.99429
			40.7722	125.58	3.56149	148.797	6.22563	133.772	6.87867	99.9144	4.07195	83.086	2.43706	78.8724	3.99756
			40.888	125.644	3.55481	148.868	6.22423	133.872	6.87631	100.008	4.09356	83.1585	2.42475	78.9439	4.00513
			41.0039	125.697	3.53959	148.946	6.24751	133.969	6.88112	100.097	4.11839	83.231	2.41546	79.0206	4.00899
			41.1197	125.738	3.5251	149.03	6.26183	134.079	6.88749	100.189	4.15059	83.2978	2.40062	79.095	4.01343
			41.2355	125.789	3.5002	149.111	6.26594	134.192	6.88836	100.279	4.18933	83.3733	2.37083	79.1666	4.02805
			41.3513	125.834	3.4815	149.182	6.30025	134.295	6.88505	100.377	4.21438	83.4527	2.34798	79.2428	4.03214
			41.4672	125.874	3.47853	149.244	6.33267	134.392	6.89121	100.489	4.2366	83.5248	2.33979	79.3257	4.04017
			41.583	125.924	3.47936	149.309	6.33377	134.478	6.88724	100.593	4.27383	83.5928	2.31596	79.4068	4.05861
			41.6988	125.974	3.47921	149.366	6.34955	134.571	6.8774	100.682	4.3177	83.6685	2.30183	79.4798	4.07477
			41.8147	126.018	3.48846	149.403	6.3744	134.674	6.87292	100.764	4.34778	83.7488	2.30223	79.5461	4.08597
			41.9305	126.063	3.49719	149.449	6.38362	134.771	6.8638	100.853	4.36243	83.8313	2.27659	79.6085	4.08753
			42.0463	126.109	3.48668	149.519	6.40481	134.861	6.84812	100.951	4.38591	83.9158	2.23984	79.6799	4.08694
			42.1622	126.152	3.46902	149.598	6.42567	134.943	6.8339	101.041	4.40785	83.9979	2.20749	79.759	4.0768
			42.278	126.19	3.45278	149.678	6.43542	135.019	6.82862	101.122	4.42131	84.0719	2.19248	79.8465	4.06079
			42.3938	126.23	3.44076	149.763	6.44162	135.091	6.81878	101.201	4.44446	84.1484	2.19956	79.9339	4.05536
			42.5097	126.278	3.44154	149.846	6.44755	135.171	6.79902	101.29	4.47854	84.2205	2.20273	80.0191	4.04921
			42.6255	126.342	3.4597	149.93	6.43544	135.267	6.79891	101.39	4.52776	84.2933	2.19257	80.0966	4.03888
			42.7413	126.402	3.46924	150.022	6.40706	135.375	6.81007	101.475	4.57924	84.371	2.18706	80.1583	4.02538
			42.8571	126.438	3.46401	150.114	6.41118	135.477	6.80248	101.555	4.60873	84.4439	2.18857	80.2239	4.01887
			42.973	126.469	3.45637	150.185	6.43479	135.56	6.77936	101.655	4.64026	84.5227	2.18532	80.2933	4.02667
			43.0888	126.512	3.45437	150.234	6.45664	135.647	6.74652	101.77	4.65531	84.6046	2.18428	80.3596	4.03492
			43.2046	126.557	3.45254	150.298	6.48191	135.736	6.7172	101.878	4.64924	84.6827	2.18391	80.4308	4.0429
			43.3205	126.585	3.44239	150.381	6.49756	135.821	6.7049	101.98	4.64617	84.754	2.17703	80.5091	4.0554
			43.4363	126.616	3.43444	150.468	6.51693	135.903	6.70559	102.08	4.63713	84.8261	2.17001	80.5795	4.06175
			43.5521	126.645	3.4293	150.548	6.53063	135.987	6.72383	102.181	4.63294	84.8937	2.16177	80.6428	4.05854
			43.6679	126.677	3.41796	150.628	6.51897	136.073	6.7367	102.269	4.64307	84.9661	2.13854	80.7108	4.05799
			43.7838	126.711	3.41266	150.727	6.49293	136.15	6.73389	102.348	4.65889	85.0451	2.10936	80.7842	4.06253
			43.8996	126.739	3.41093	150.823	6.47312	136.23	6.74088	102.423	4.67203	85.112	2.09678	80.8633	4.06097
			44.0154	126.759	3.40459	150.902	6.46541	136.33	6.74721	102.489	4.67883	85.1737	2.0947	80.937	4.05871
			44.1313	126.781	3.40035	150.991	6.45096	136.446	6.76612	102.567	4.68724	85.2343	2.09668	81.01	4.06954
			44.2471	126.82	3.40188	151.09	6.4198	136.538	6.79403	102.658	4.68047	85.2923	2.11385	81.0844	4.07688
			44.3629	126.86	3.40999	151.179	6.38635	136.608	6.81713	102.751	4.65117	85.3529	2.14019	81.1563	4.07381
			44.4788	126.883	3.4155	151.259	6.37448	136.682	6.84634	102.849	4.61036	85.4151	2.15207	81.2375	4.06961
			44.5946	126.892	3.41871	151.328	6.38807	136.758	6.87001	102.946	4.57658	85.4735	2.14691	81.3213	4.0679
			44.7104	126.903	3.42512	151.396	6.39092	136.84	6.89425	103.027	4.54914	85.5397	2.13969	81.4109	4.06938
			44.8263	126.921	3.43726	151.467	6.37333	136.923	6.90973	103.104	4.51237	85.6001	2.14279	81.4959	4.06657
			44.9421	126.93	3.45116	151.544	6.35256	136.999	6.90874	103.189	4.47857	85.6577	2.14221	81.5648	4.06086
			45.0579	126.943	3.46436	151.636	6.33045	137.08	6.91268	103.282	4.45882	85.7228	2.14439	81.6359	4.04871
			45.1737	126.977	3.46726	151.719	6.31651	137.18	6.917	103.39	4.44409	85.7993	2.13785	81.7004	4.03012
			45.2896	127.006	3.46615	151.781	6.31584	137.282	6.92649	103.505	4.42786	85.8749	2.12277	81.7625	4.01087
			45.4054	127.039	3.47302	151.839	6.3117	137.374	6.93858	103.606	4.41061	85.9185	2.10651	81.8274	4.00135
			45.5212	127.08	3.48938	151.903	6.29178	137.458	6.9231	103.701	4.39002	85.961	2.10089	81.8795	3.99971
			45.6371	127.132	3.50997	151.969	6.25705	137.547	6.91393	103.79	4.36632	86.001	2.10135	81.9283	3.98831
			45.7529	127.188	3.53604	152.038	6.21271	137.64	6.91447	103.884	4.33674	86.0426	2.1034	81.9873	3.97536
			45.8687	127.227	3.54998	152.122	6.17558	137.721	6.9083	103.985	4.30515	86.1032	2.12497	82.0448	3.97409
			45.9846	127.257	3.55055	152.202	6.15857	137.798	6.89677	104.09	4.29903	86.1719	2.13696	82.0963	3.98947
			46.1004	127.288	3.55125	152.265	6.15719	137.878	6.88476	104.204	4.31677	86.2454	2.12825	82.1397	4.00775
			46.2162	127.318	3.54981	152.336	6.15846	137.956	6.8882	104.316	4.3267	86.3067	2.13065	82.1874	4.02238
			46.3321	127.357	3.54369	152.415	6.166	138.027	6.89387	104.416	4.32716	86.3597	2.15725	82.2432	4.03617
			46.4479	127.399	3.52985	152.504	6.18857	138.108	6.88062	104.516	4.33771	86.4167	2.18574	82.302	4.03469
			46.5637	127.44	3.5112	152.589	6.18656	138.179	6.854	104.62	4.34547	86.4766	2.21619	82.3612	4.02889
			46.6795	127.479	3.49204	152.649	6.16167	138.234	6.8368	104.713	4.33741	86.5298	2.24569	82.4129	4.03544
			46.7954	127.514	3.48106	152.719	6.14998	138.297	6.82235	104.791	4.33185	86.5882	2.24961	82.471	4.03843
			46.9112	127.546	3.47761	152.798	6.14038	138.36	6.81795	104.865	4.33166	86.7074	2.29363	82.5264	4.04472
			47.027	127.581	3.46845	152.871	6.11387	138.429	6.81949	104.941	4.31701	86.8266	2.33353	82.5725	4.06164
			47.1429	127.616	3.45709	152.946	6.08018	138.507	6.82174	105.016	4.29407	86.9041	2.31477	82.6193	4.0701
			47.2587	127.649	3.45664	153.017	6.06176	138.585	6.83021	105.088	4.27494	86.9922	2.31569	82.6623	4.07735
			47.3745	127.679	3.46194	153.079	6.04939	138.658	6.84025	105.164	4.25459	87.0813	2.3214	82.706	4.08853
			47.4903	127.709	3.4672	153.137	6.03325	138.72	6.84745	105.241	4.24746	87.1723	2.31379	82.7669	4.08832
			47.6062	127.737	3.47364	153.197	6.01231	138.779	6.84974	105.322	4.25125	87.2545	2.30153	82.8348	4.07802
			47.722	127.762	3.47434	153.264	5.99971	138.85	6.84351	105.395	4.25826	87.3209	2.29072	82.8842	4.0719
			47.8378	127.787	3.46274	153.33	5.99808	138.936	6.84082	105.449	4.27241	87.3967	2.27441	82.9298	4.07453
			47.9537	127.816	3.44987	153.391	5.99732	139.017	6.85008	105.509	4.30111	87.4644	2.26533	82.9912	4.08709
			48.0695	127.833	3.4357	153.449	5.99285	139.094	6.86324	105.573	4.3194	87.5145	2.26425	83.0496	4.09667
			48.1853	127.829	3.40583	153.505	5.97681	139.173	6.87976	105.639	4.32296	87.5729	2.26523	83.1021	4.09784
			48.3012	127.835	3.37996	153.552	5.95458	139.245	6.90145	105.707	4.32262	87.6282	2.26678	83.1586	4.09984
			48.417	127.86	3.36365	153.598	5.94102	139.312	6.92423	105.782	4.3141	87.6812	2.26407	83.2194	4.1047
			48.5328	127.886	3.34645	153.647	5.93782	139.387	6.93672	105.874	4.29935	87.7644	2.25998	83.2793	4.1225
			48.6487	127.917	3.33548	153.692	5.94023	139.461	6.94164	105.955	4.28279	87.8782	2.24165	83.333	4.13757
			48.7645	127.95	3.32944	153.744	5.92964	139.53	6.94683	106.023	4.27148	87.9833	2.22513	83.3851	4.14096
			48.8803	127.974	3.31276	153.806	5.9045	139.605	6.9529	106.097	4.26702	88.0639	2.22392	83.439	4.14317
			48.9961	127.995	3.2937	153.868	5.88284	139.678	6.95211	106.167	4.27299	88.1288	2.22282	83.4928	4.13841
			49.112	128.021	3.28625	153.928	5.86595	139.754	6.94729	106.233	4.26906	88.1811	2.22477	83.5463	4.13415
			49.2278	128.046	3.28332	153.981	5.84653	139.831	6.94366	106.295	4.25933	88.2364	2.22246	83.6081	4.12314
			49.3436	128.073	3.28055	154.027	5.83412	139.895	6.93693	106.372	4.24769	88.3038	2.20908	83.6748	4.12524
			49.4595	128.101	3.27969	154.068	5.83629	139.959	6.94273	106.454	4.22827	88.3625	2.19648	83.7358	4.14395
			49.5753	128.127	3.27704	154.114	5.83853	140.03	6.95859	106.532	4.20441	88.4118	2.18618	83.7866	4.15099
			49.6911	128.152	3.27485	154.156	5.84271	140.111	6.97422	106.61	4.18687	88.4628	2.17315	83.8387	4.16312
			49.807	128.172	3.27175	154.192	5.85013	140.183	6.98089	106.679	4.17419	88.5074	2.16749	83.9101	4.18195
			49.9228	128.196	3.26639	154.247	5.84996	140.234	6.97803	106.74	4.16001	88.5546	2.17016	83.9805	4.19405
			50.0386	128.223	3.27128	154.304	5.8328	140.299	6.98602	106.793	4.14561	88.6045	2.17133	84.046	4.1976
			50.1544	128.248	3.27785	154.358	5.81366	140.377	6.98505	106.86	4.14466	88.6485	2.16643	84.1166	4.20955
			50.2703	128.278	3.27836	154.411	5.79866	140.446	6.9709	106.931	4.13967	88.6982	2.1736	84.1701	4.22128
			50.3861	128.317	3.28352	154.45	5.78623	140.515	6.96234	106.989	4.11642	88.7474	2.17503	84.2104	4.22182
			50.5019	128.346	3.28307	154.487	5.77857	140.579	6.95998	107.052	4.08862	88.794	2.16978	84.2518	4.22049
			50.6178	128.378	3.27924	154.531	5.76187	140.641	6.95359	107.109	4.0551	88.8315	2.17065	84.2941	4.21654
			50.7336	128.415	3.27747	154.592	5.73686	140.712	6.95078	107.164	3.99956	88.8612	2.16784	84.3416	4.21278
			50.8494	128.445	3.27032	154.67	5.72388	140.776	6.95142	107.219	3.94861	88.8982	2.16602	84.3877	4.2084
			50.9652	128.476	3.26717	154.754	5.71121	140.831	6.95062	107.26	3.93092	88.9429	2.17097	84.4309	4.20288
			51.0811	128.515	3.27211	154.837	5.68617	140.889	6.95958	107.296	3.91397	88.9848	2.18046	84.4766	4.19419
			51.1969	128.549	3.2787	154.898	5.67636	140.954	6.96948	107.329	3.89331	89.0221	2.17764	84.5099	4.1861
			51.3127	128.577	3.28269	154.957	5.67542	141.015	6.9672	107.369	3.87407	89.0515	2.17266	84.5406	4.17952
			51.4286	128.6	3.28716	155.022	5.66488	141.069	6.95264	107.41	3.85709	89.0736	2.16662	84.576	4.17332
			51.5444	128.621	3.29011	155.073	5.65784	141.126	6.94038	107.442	3.84033	89.0983	2.15699	84.6103	4.16338
			51.6602	128.642	3.28846	155.122	5.66051	141.192	6.93573	107.476	3.82341	89.1371	2.15056	84.6505	4.15256
			51.7761	128.666	3.28263	155.175	5.66217	141.265	6.93829	107.516	3.80348	89.1819	2.14789	84.689	4.15167
			51.8919	128.696	3.27585	155.219	5.66572	141.33	6.94272	107.563	3.78143	89.231	2.15752	84.7219	4.14585
			52.0077	128.726	3.26686	155.251	5.67541	141.386	6.94683	107.632	3.73992	89.269	2.1803	84.7578	4.14978
			52.1236	128.754	3.26007	155.273	5.68421	141.443	6.95762	107.707	3.69241	89.3021	2.20084	84.7933	4.16176
			52.2394	128.785	3.26134	155.296	5.6829	141.505	6.96702	107.771	3.65647	89.3497	2.21139	84.8303	4.1679
			52.3552	128.819	3.26208	155.326	5.66855	141.569	6.95936	107.83	3.63228	89.4039	2.22797	84.8706	4.17164
			52.471	128.86	3.24899	155.36	5.65486	141.624	6.94901	107.893	3.61227	89.4463	2.23871	84.9075	4.16276
			52.5869	128.9	3.23356	155.391	5.64753	141.681	6.96489	107.952	3.58401	89.4768	2.23851	84.9403	4.15313
			52.7027	128.931	3.22671	155.419	5.64638	141.753	6.98729	107.993	3.55298	89.5078	2.24168	84.9744	4.14205
			52.8185	128.964	3.22013	155.449	5.65352	141.823	7.0003	108.031	3.52374	89.5612	2.23705	85.0132	4.13334
			52.9344	128.999	3.21572	155.478	5.65917	141.889	7.01065	108.066	3.50284	89.6206	2.22444	85.0496	4.13309
			53.0502	129.018	3.20792	155.506	5.66657	141.949	7.006	108.1	3.47895	89.6644	2.21801	85.0828	4.12744
			53.166	129.04	3.20034	155.531	5.67972	142.001	6.99326	108.146	3.45099	89.7123	2.22557	85.1109	4.1161
			53.2818	129.066	3.19318	155.551	5.69408	142.057	6.9946	108.212	3.43711	89.7708	2.24047	85.1494	4.10348
			53.3977	129.092	3.18271	155.576	5.69718	142.124	6.99009	108.279	3.4239	89.8243	2.25728	85.1914	4.09582
			53.5135	129.121	3.17395	155.614	5.68775	142.183	6.98589	108.334	3.40318	89.8748	2.26868	85.2261	4.08131
			53.6293	129.148	3.1634	155.655	5.68769	142.23	6.99446	108.4	3.38516	89.9221	2.27747	85.2635	4.06232
			53.7452	129.171	3.154	155.702	5.69725	142.28	6.99804	108.475	3.37926	89.9589	2.28241	85.2995	4.04906
			53.861	129.19	3.15166	155.739	5.70754	142.335	7.00588	108.547	3.38932	89.9895	2.27686	85.3358	4.04009
			53.9768	129.213	3.1428	155.763	5.70902	142.387	7.01211	108.625	3.40052	90.0237	2.27245	85.3718	4.04799
			54.0927	129.235	3.13659	155.792	5.70683	142.435	7.01476	108.694	3.40877	90.0607	2.27433	85.4007	4.05433
			54.2085	129.258	3.14131	155.823	5.70344	142.485	7.01521	108.767	3.40277	90.1054	2.28261	85.4247	4.04613
			54.3243	129.283	3.14411	155.852	5.71072	142.54	7.01017	108.823	3.38994	90.1537	2.29459	85.4599	4.03593
			54.4402	129.301	3.14691	155.885	5.71219	142.591	7.01077	108.855	3.37536	90.1967	2.30607	85.4998	4.03073
			54.556	129.332	3.15215	155.916	5.70769	142.633	7.01091	108.89	3.35564	90.245	2.31102	85.5322	4.03179
			54.6718	129.375	3.1576	155.942	5.71972	142.678	6.99902	108.928	3.33599	90.3001	2.3131	85.56	4.03315
			54.7876	129.412	3.1621	155.974	5.73167	142.733	6.98494	108.974	3.32305	90.342	2.32416	85.5925	4.03771
			54.9035	129.441	3.15784	156.005	5.73624	142.792	6.97361	109.021	3.32184	90.3731	2.3415	85.6249	4.04433
			55.0193	129.465	3.15313	156.036	5.74331	142.858	6.97453	109.055	3.31936	90.4092	2.35505	85.6539	4.03927
			55.1351	129.482	3.1504	156.066	5.74273	142.91	6.9854	109.086	3.31849	90.4493	2.36504	85.6833	4.02664
			55.251	129.5	3.15365	156.092	5.74409	142.951	6.99112	109.128	3.31547	90.4948	2.37393	85.7136	4.0115
			55.3668	129.527	3.16223	156.118	5.75365	142.991	6.99557	109.173	3.30837	90.5336	2.38224	85.7471	3.99563
			55.4826	129.556	3.16405	156.15	5.74626	143.032	6.99733	109.224	3.28864	90.5604	2.39255	85.7813	3.98989
			55.5985	129.582	3.15853	156.19	5.72682	143.082	6.98888	109.275	3.26533	90.5828	2.40521	85.8105	3.99093
			55.7143	129.603	3.15166	156.223	5.7172	143.137	6.99321	109.332	3.24759	90.6061	2.41673	85.8405	3.9985
			55.8301	129.621	3.15401	156.248	5.71128	143.186	7.00709	109.382	3.2308	90.6392	2.42377	85.8775	4.00934
			55.946	129.649	3.15843	156.274	5.70046	143.234	7.0147	109.413	3.22242	90.6792	2.42872	85.9104	4.00842
			56.0618	129.673	3.16204	156.308	5.69117	143.284	7.02458	109.438	3.21931	90.7197	2.43458	85.9508	4.01221
			56.1776	129.686	3.16691	156.346	5.68684	143.329	7.02809	109.47	3.21458	90.7664	2.4404	85.9958	4.02371
			56.2934	129.695	3.17148	156.384	5.68546	143.38	7.03249	109.51	3.21085	90.8208	2.45067	86.0323	4.03953
			56.4093	129.706	3.17905	156.422	5.67666	143.433	7.03104	109.544	3.20293	90.8742	2.46354	86.0645	4.05772
			56.5251	129.724	3.19002	156.464	5.64306	143.493	7.01689	109.615	3.19283	90.9242	2.47149	86.0905	4.06347
			56.6409	129.747	3.19749	156.502	5.60903	143.555	7.00582	109.678	3.18728	90.9763	2.47642	86.1279	4.06941
			56.7568	129.764	3.20071	156.54	5.57611	143.605	7.00905	109.71	3.17312	91.0203	2.48609	86.1762	4.07575
			56.8726	129.775	3.20614	156.584	5.54106	143.645	7.02476	109.741	3.14389	91.0592	2.49363	86.2158	4.07754
			56.9884	129.781	3.20436	156.625	5.51898	143.684	7.03595	109.777	3.12885	91.0969	2.49725	86.2606	4.08282
			57.1043	129.793	3.2149	156.661	5.49952	143.721	7.03844	109.821	3.11268	91.1416	2.492	86.305	4.08834
			57.2201	129.807	3.22765	156.692	5.48148	143.754	7.04075	109.872	3.08719	91.1816	2.49436	86.3451	4.09098
			57.3359	129.65	3.28969	156.725	5.46511	143.784	7.04729	109.934	3.07373	91.22	2.4963	86.3736	4.07478
			57.4517	129.588	3.33886	156.78	5.44884	143.808	7.06601	110.007	3.07951	91.2537	2.4937	86.3967	4.06237
			57.5676	129.79	3.26369	156.834	5.44779	143.823	7.0735	110.049	3.04314	91.2762	2.48814	86.415	4.04875
			57.6834	129.671	3.33036	156.872	5.44234	143.846	7.09653	110.099	3.05082	91.3003	2.49088	86.4315	4.03149
			57.7992	129.746	3.31216	156.896	5.42515	143.86	7.10706	110.135	3.04052	91.3266	2.4983	86.4477	4.01344

## Sheet: Fig. 2H
	Fig 2H		Time	Temperature change ΔT
			s	°C	scale length in mm
				10	10(err)	5	5(err)	3.33	3.33(err)	2.5	2.5(err)	2	2(err)	1	1(err)
			0	0	0	0	0	0	0	0	0	0	0	0	0
			0.11583	0.16831	0.11254	0.13897	0.12024	0.22544	0.13756	0.19751	0.05483	0.15767	0.07406	0.11733	0.04951
			0.23166	0.63342	0.23438	0.60847	0.30593	0.77111	0.31786	0.66445	0.13994	0.56619	0.13019	0.28334	0.04601
			0.34749	1.22227	0.2285	1.38374	0.24739	1.43429	0.32843	1.1652	0.16394	1.06602	0.08916	0.45791	0.14999
			0.46332	1.79592	0.26328	2.11532	0.20219	2.04209	0.27015	1.62295	0.17872	1.56822	0.07516	0.61176	0.23287
			0.57915	2.38721	0.33487	2.67745	0.20388	2.54273	0.22015	2.13404	0.23988	1.98707	0.14964	0.76373	0.29809
			0.69498	2.99313	0.38298	3.20488	0.2181	3.0272	0.19627	2.64331	0.2919	2.37628	0.1338	0.94948	0.34427
			0.81081	3.53861	0.4497	3.72632	0.19868	3.51691	0.17881	3.08837	0.31693	2.79055	0.1119	1.13905	0.34682
			0.92664	4.11573	0.55809	4.23122	0.15527	3.9903	0.18712	3.51564	0.34897	3.15917	0.16206	1.35524	0.32681
			1.04247	4.70372	0.61498	4.71531	0.12418	4.44562	0.19512	3.93807	0.3627	3.48957	0.20929	1.56554	0.3047
			1.1583	5.2801	0.68712	5.22157	0.11026	4.88457	0.20322	4.38216	0.35542	3.82108	0.22332	1.743	0.31478
			1.27413	5.84359	0.80437	5.70731	0.11246	5.3534	0.19819	4.82646	0.34236	4.15996	0.21793	1.91796	0.34149
			1.38996	6.35527	0.81462	6.17207	0.11528	5.8278	0.18923	5.28242	0.33791	4.47058	0.18467	2.10012	0.33308
			1.50579	6.87422	0.77859	6.65573	0.08583	6.28513	0.19995	5.71273	0.34726	4.77964	0.1751	2.28366	0.33002
			1.62162	7.39659	0.68915	7.12751	0.0913	6.73495	0.18868	6.14502	0.34887	5.08196	0.21113	2.44401	0.3233
			1.73745	7.97988	0.63713	7.59074	0.07049	7.18033	0.18092	6.59703	0.35917	5.4119	0.20084	2.60295	0.30313
			1.85328	8.5349	0.63461	8.05863	0.14187	7.62386	0.23207	7.00874	0.35889	5.75437	0.17063	2.78628	0.31113
			1.96911	8.99488	0.62274	8.51881	0.2016	8.05147	0.23891	7.41231	0.36281	6.06191	0.20867	2.97506	0.32252
			2.08494	9.51746	0.61006	8.97374	0.22397	8.48394	0.25528	7.81375	0.37776	6.37836	0.2996	3.1595	0.3026
			2.20077	10.0556	0.60693	9.39922	0.2523	8.91339	0.25642	8.20462	0.36906	6.68526	0.34637	3.34368	0.28287
			2.3166	10.5294	0.6113	9.83516	0.23297	9.35771	0.31195	8.58611	0.37975	6.97947	0.34711	3.50849	0.28113
			2.43243	10.9912	0.64344	10.2747	0.22999	9.7653	0.34761	8.9725	0.40356	7.29187	0.32891	3.66122	0.28303
			2.54826	11.4363	0.67018	10.6923	0.21281	10.1269	0.30105	9.34884	0.41496	7.62922	0.30883	3.80561	0.27208
			2.66409	11.9452	0.7025	11.1288	0.21626	10.5064	0.26802	9.72552	0.4084	7.96148	0.31763	3.95416	0.26088
			2.77992	12.4431	0.73065	11.5785	0.30718	10.9366	0.2904	10.1072	0.39474	8.24523	0.32257	4.12953	0.27671
			2.89575	12.9237	0.7123	11.9843	0.36521	11.3954	0.38985	10.5002	0.38574	8.51495	0.31933	4.31594	0.27496
			3.01158	13.4148	0.72551	12.3686	0.39862	11.8183	0.42061	10.8916	0.38122	8.78322	0.31886	4.48662	0.25383
			3.12741	13.8495	0.74832	12.7771	0.41515	12.2096	0.42461	11.2854	0.4157	9.05334	0.34425	4.64249	0.25232
			3.24324	14.2914	0.75289	13.1752	0.40776	12.586	0.44972	11.6908	0.43509	9.32913	0.34073	4.79184	0.24989
			3.35907	14.7249	0.78829	13.5705	0.40866	12.9711	0.43631	12.0745	0.40984	9.59322	0.31372	4.92914	0.23914
			3.4749	15.1329	0.83568	13.9645	0.38949	13.3537	0.44969	12.4205	0.42005	9.85405	0.30308	5.07192	0.21853
			3.59073	15.5743	0.84951	14.3611	0.39747	13.732	0.47811	12.7634	0.43868	10.1194	0.29471	5.22306	0.17998
			3.70656	16.0018	0.84875	14.7562	0.39234	14.1213	0.46507	13.1334	0.4537	10.4285	0.31377	5.36176	0.15223
			3.82239	16.3804	0.87549	15.1324	0.37943	14.4989	0.44889	13.4884	0.46256	10.7487	0.33445	5.5013	0.15337
			3.93822	16.8113	0.94586	15.51	0.38456	14.8435	0.45096	13.8262	0.46872	11.046	0.33493	5.65455	0.15483
			4.05405	17.3179	1.07753	15.8834	0.37032	15.1979	0.44847	14.1651	0.46585	11.3179	0.34172	5.80577	0.14617
			4.16988	17.8046	1.15742	16.2498	0.36179	15.5926	0.4369	14.5094	0.47819	11.5881	0.31483	5.9379	0.13913
			4.28571	18.226	1.2005	16.6195	0.37847	15.9662	0.42503	14.8429	0.50171	11.8646	0.31122	6.06611	0.13999
			4.40154	18.6644	1.2254	16.9846	0.36932	16.3103	0.42162	15.1953	0.55685	12.1391	0.31473	6.21301	0.13769
			4.51737	19.0922	1.22292	17.3542	0.34743	16.665	0.42221	15.5542	0.59252	12.4207	0.35758	6.36119	0.14819
			4.6332	19.459	1.23389	17.7324	0.34512	17.0274	0.4194	15.8849	0.59887	12.683	0.39725	6.49835	0.1502
			4.74903	19.8453	1.24635	18.0961	0.34764	17.4013	0.4247	16.2097	0.61625	12.9363	0.38634	6.64442	0.12967
			4.86486	20.3043	1.31423	18.4542	0.3488	17.7577	0.44898	16.5501	0.6334	13.1896	0.38114	6.79766	0.10964
			4.98069	20.7323	1.37295	18.8123	0.34769	18.096	0.47152	16.8856	0.64876	13.4559	0.39083	6.93198	0.10315
			5.09653	21.1026	1.399	19.1657	0.34681	18.4247	0.47108	17.1887	0.64807	13.7254	0.38677	7.07139	0.10214
			5.21236	21.4956	1.4022	19.5161	0.34446	18.7438	0.46862	17.4859	0.64005	13.9904	0.39167	7.23598	0.10223
			5.32819	21.8874	1.40361	19.8526	0.35292	19.1252	0.51681	17.8013	0.63212	14.245	0.40289	7.37569	0.10946
			5.44402	22.2709	1.44317	20.1861	0.36793	19.5261	0.55718	18.1215	0.64472	14.4804	0.39652	7.50802	0.10751
			5.55985	22.6267	1.46596	20.5296	0.3647	19.8694	0.55752	18.415	0.65737	14.7036	0.39776	7.65115	0.09313
			5.67568	22.9768	1.4503	20.8869	0.3352	20.1819	0.55787	18.7005	0.67542	14.9275	0.39004	7.78004	0.08467
			5.79151	23.3437	1.43939	21.2351	0.36458	20.512	0.55081	19.0246	0.73986	15.163	0.3602	7.90708	0.08778
			5.90734	23.7427	1.47714	21.5658	0.4063	20.9006	0.54812	19.3445	0.77991	15.4223	0.30446	8.04571	0.10095
			6.02317	24.1476	1.54361	21.9045	0.4275	21.259	0.56904	19.6407	0.78859	15.6622	0.28625	8.18149	0.1005
			6.139	24.5264	1.57248	22.2382	0.43962	21.565	0.56867	19.9552	0.80591	15.878	0.29082	8.30254	0.09818
			6.25483	24.8802	1.57102	22.5793	0.41462	21.9001	0.56215	20.2516	0.81991	16.1159	0.29803	8.42532	0.10343
			6.37066	25.2267	1.60205	22.9251	0.39629	22.2187	0.59418	20.5439	0.82584	16.3633	0.32268	8.55993	0.11124
			6.48649	25.5932	1.63585	23.2587	0.37754	22.5011	0.5854	20.8459	0.82074	16.6252	0.34933	8.68181	0.1242
			6.60232	25.9636	1.63982	23.5776	0.37332	22.7914	0.53013	21.12	0.84259	16.8686	0.36106	8.78543	0.12761
			6.71815	26.3495	1.6154	23.8961	0.37666	23.1005	0.49938	21.4108	0.90523	17.1085	0.35021	8.8909	0.13225
			6.83398	26.7175	1.59583	24.2183	0.37777	23.427	0.52765	21.7178	0.96634	17.3674	0.36479	8.98775	0.13359
			6.94981	27.055	1.6067	24.5158	0.37503	23.7477	0.56456	22.0073	0.978	17.5996	0.37589	9.08547	0.12449
			7.06564	27.4088	1.63569	24.8217	0.35308	24.0131	0.46715	22.2877	0.96684	17.8184	0.38432	9.20917	0.11376
			7.18147	27.8358	1.67256	25.1335	0.32577	24.2729	0.40239	22.5612	0.97	18.0287	0.39792	9.33771	0.10987
			7.2973	28.2539	1.71504	25.422	0.31871	24.5213	0.40432	22.8392	0.96702	18.2251	0.39469	9.45225	0.12614
			7.41313	28.6045	1.74335	25.7238	0.33412	24.8331	0.42662	23.1172	0.96141	18.4472	0.36544	9.5762	0.10598
			7.52896	28.9539	1.7555	26.0472	0.32918	25.1415	0.44093	23.3807	0.98492	18.7093	0.31192	9.70325	0.08923
			7.64479	29.2964	1.77104	26.3608	0.31235	25.4236	0.44456	23.6645	1.0404	18.9589	0.30539	9.82463	0.09104
			7.76062	29.6343	1.7579	26.6641	0.32858	25.7159	0.44579	23.9578	1.0832	19.1848	0.30371	9.94408	0.08693
			7.87645	29.9803	1.76081	26.9735	0.3461	26.0119	0.45066	24.2235	1.10269	19.4012	0.28416	10.0504	0.07533
			7.99228	30.3356	1.75792	27.2765	0.3471	26.2803	0.46444	24.479	1.13503	19.6271	0.30252	10.1673	0.0734
			8.10811	30.6896	1.76175	27.5564	0.34084	26.5722	0.45097	24.7526	1.14506	19.8477	0.32751	10.2848	0.09334
			8.22394	31.0181	1.80706	27.8425	0.3321	26.8758	0.43456	25.0394	1.13505	20.0578	0.33665	10.3912	0.10167
			8.33977	31.3291	1.81338	28.1353	0.34885	27.1551	0.44409	25.3003	1.13813	20.2847	0.34567	10.4984	0.09722
			8.4556	31.6562	1.83693	28.4245	0.35156	27.5852	0.58844	25.5662	1.15866	20.4866	0.34815	10.5986	0.09857
			8.57143	31.9806	1.8788	28.7053	0.33133	28.0026	0.87382	25.8435	1.17153	20.6824	0.32324	10.7017	0.10589
			8.68726	32.2693	1.89542	29.0084	0.35779	28.2668	0.84672	26.1063	1.17141	20.8828	0.30598	10.8015	0.11299
			8.80309	32.5786	1.92223	29.3251	0.37597	28.5433	0.81625	26.3552	1.16731	21.0799	0.306	10.8851	0.1173
			8.91892	32.9028	1.93876	29.6108	0.37598	28.8272	0.80135	26.6033	1.19435	21.2811	0.30765	10.9718	0.11919
			9.03475	33.1987	1.9446	29.8838	0.38992	29.1151	0.8137	26.8582	1.22372	21.474	0.31236	11.0711	0.12235
			9.15058	33.4925	1.97109	30.155	0.39102	29.39	0.8264	27.1106	1.23343	21.6624	0.31422	11.1819	0.1213
			9.26641	33.8194	1.95571	30.4443	0.38773	29.6689	0.83981	27.3557	1.23401	21.855	0.30952	11.3015	0.10761
			9.38224	34.1489	1.92879	30.7344	0.38798	29.9684	0.84636	27.6041	1.23557	22.0493	0.30344	11.4157	0.10036
			9.49807	34.4948	1.95584	31.0156	0.38995	30.2724	0.83112	27.8421	1.25731	22.2394	0.28904	11.5174	0.11187
			9.6139	34.8737	2.0333	31.3022	0.38626	30.5496	0.81155	28.0736	1.27438	22.4274	0.26868	11.6209	0.11439
			9.72973	35.2168	2.09135	31.579	0.38942	30.8206	0.81659	28.3278	1.29123	22.6271	0.29379	11.7204	0.11598
			9.84556	35.5268	2.11098	31.8651	0.41108	31.0881	0.80545	28.5862	1.31195	22.8404	0.32793	11.8163	0.12324
			9.96139	35.8202	2.12258	32.1521	0.41397	31.3467	0.78741	28.834	1.32956	23.045	0.32841	11.9137	0.13042
			10.0772	36.1042	2.1356	32.4317	0.40443	31.6252	0.79467	29.065	1.32984	23.2307	0.32658	12.0048	0.13264
			10.193	36.3866	2.13585	32.724	0.37989	31.8887	0.80529	29.2876	1.32993	23.4066	0.32454	12.0965	0.14108
			10.3089	36.6519	2.14407	33.0105	0.3554	32.1262	0.81432	29.5133	1.33667	23.5866	0.32111	12.2029	0.15198
			10.4247	36.9246	2.18232	33.2827	0.3754	32.3834	0.82068	29.7324	1.33959	23.7812	0.31131	12.3168	0.17441
			10.5405	37.2208	2.20831	33.5648	0.38814	32.6438	0.83071	29.9572	1.33593	23.9889	0.28697	12.4188	0.20413
			10.6564	37.5314	2.23112	33.8257	0.37619	32.8835	0.84109	30.1822	1.32781	24.1755	0.28881	12.5019	0.21455
			10.7722	37.8469	2.25901	34.0685	0.36207	33.1226	0.83262	30.4101	1.33836	24.3457	0.30591	12.5843	0.21287
			10.888	38.1363	2.28922	34.313	0.36228	33.3643	0.83083	30.6418	1.36028	24.5185	0.29942	12.6814	0.22927
			11.0039	38.4265	2.29444	34.5805	0.37352	33.6102	0.83184	30.8619	1.36828	24.7264	0.31767	12.7858	0.23869
			11.1197	38.7453	2.33672	34.8454	0.38328	33.8707	0.81273	31.0787	1.3751	24.9345	0.33886	12.8954	0.20431
			11.2355	39.0433	2.39215	35.0997	0.38534	34.1298	0.81989	31.2916	1.3975	25.1008	0.33995	13.0011	0.18231
			11.3514	39.3462	2.39305	35.3573	0.37393	34.3768	0.83937	31.5109	1.40518	25.2817	0.37013	13.0987	0.19136
			11.4672	39.6369	2.39392	35.5948	0.37202	34.6308	0.83096	31.7413	1.41163	25.4801	0.39639	13.1949	0.20195
			11.583	39.8984	2.40465	35.843	0.37989	34.8781	0.81968	31.9601	1.42701	25.6804	0.41238	13.3003	0.21055
			11.6988	40.1666	2.43469	36.0875	0.37814	35.1151	0.81296	32.1583	1.431	25.8558	0.41802	13.406	0.21615
			11.8147	40.4389	2.44874	36.3201	0.37677	35.3588	0.81799	32.364	1.44649	26.0358	0.43898	13.4949	0.22596
			11.9305	40.7343	2.39896	36.5705	0.37038	35.6031	0.82453	32.5765	1.44581	26.2266	0.44903	13.5753	0.23568
			12.0463	41.0088	2.37821	36.8163	0.36451	35.851	0.82116	32.7874	1.43651	26.3974	0.44953	13.6639	0.24002
			12.1622	41.2681	2.36722	37.0344	0.36954	36.0911	0.82215	32.9915	1.44707	26.5555	0.4552	13.7461	0.23691
			12.278	41.5357	2.36273	37.2724	0.35681	36.321	0.82809	33.1923	1.4547	26.7102	0.4418	13.8267	0.23373
			12.3938	41.7932	2.39228	37.5206	0.34636	36.5524	0.84571	33.3995	1.4467	26.8756	0.4309	13.9143	0.23774
			12.5097	42.0757	2.38073	37.75	0.35093	36.7827	0.86773	33.6043	1.43735	27.0499	0.41675	13.9863	0.24273
			12.6255	42.3922	2.35912	37.993	0.36191	37.0145	0.85931	33.8008	1.45466	27.2081	0.40009	14.0563	0.23981
			12.7413	42.6751	2.35987	38.2443	0.37034	37.2396	0.85287	33.9882	1.47553	27.363	0.40455	14.1478	0.22223
			12.8571	42.9535	2.35338	38.4698	0.36438	37.4797	0.85952	34.1642	1.49859	27.5389	0.40714	14.2447	0.21668
			12.973	43.2303	2.34571	38.7004	0.35933	37.7309	0.85933	34.349	1.52024	27.7142	0.40522	14.35	0.24787
			13.0888	43.4845	2.34926	38.9478	0.35996	37.957	0.86275	34.5482	1.51829	27.8891	0.40015	14.4489	0.2663
			13.2046	43.7771	2.35552	39.1671	0.36777	38.1784	0.86097	34.7518	1.52422	28.0649	0.38117	14.5325	0.2525
			13.3205	44.0629	2.38249	39.3772	0.3596	38.4171	0.86424	34.9675	1.51811	28.243	0.35165	14.6182	0.24742
			13.4363	44.3013	2.40618	39.6022	0.34732	38.6514	0.86149	35.1454	1.51713	28.4133	0.34053	14.6997	0.25213
			13.5521	44.5475	2.43439	39.8276	0.34697	38.8726	0.8568	35.2839	1.53591	28.5681	0.34248	14.7827	0.25745
			13.6679	44.7987	2.4446	40.0657	0.33966	39.091	0.86143	35.4353	1.5415	28.7153	0.33998	14.8654	0.26182
			13.7838	45.0344	2.4408	40.301	0.33136	39.3339	0.87771	35.5641	1.55575	28.8804	0.35612	14.9522	0.26886
			13.8996	45.2876	2.48957	40.5091	0.33705	39.5734	0.89258	35.7316	1.57265	29.0365	0.37116	15.0419	0.28478
			14.0154	45.5549	2.5247	40.7341	0.36453	39.789	0.88828	35.8857	1.56128	29.1839	0.34525	15.1254	0.2964
			14.1313	45.81	2.51141	40.9706	0.39069	40.0062	0.88342	36.0432	1.5517	29.3359	0.31928	15.2099	0.31088
			14.2471	46.0359	2.49984	41.1992	0.4027	40.2236	0.89657	36.2197	1.54347	29.4969	0.30697	15.2965	0.32089
			14.3629	46.2456	2.49344	41.4401	0.41814	40.4396	0.91791	36.4002	1.52014	29.677	0.31716	15.3778	0.3163
			14.4788	46.4804	2.46988	41.6696	0.41685	40.6518	0.93065	36.5733	1.48726	29.8318	0.3355	15.4521	0.3156
			14.5946	46.7269	2.44351	41.8727	0.41874	40.86	0.93333	36.7433	1.45818	29.9813	0.31047	15.536	0.31932
			14.7104	46.9771	2.46517	42.0859	0.42603	41.0676	0.93603	36.9093	1.44094	30.1418	0.27319	15.6208	0.33097
			14.8262	47.2282	2.5173	42.3072	0.41933	41.2915	0.94714	37.0866	1.41123	30.3068	0.25721	15.6924	0.33958
			14.9421	47.4751	2.54785	42.505	0.41407	41.5093	0.94828	37.367	1.32194	30.457	0.2604	15.7661	0.34779
			15.0579	47.748	2.58728	42.7108	0.41242	41.7132	0.94205	37.62	1.28639	30.5884	0.26272	15.8374	0.35292
			15.1738	47.9983	2.62725	42.9222	0.40949	41.9274	0.93645	37.8976	1.27132	30.7262	0.26381	15.9178	0.34544
			15.2896	48.2467	2.61373	43.1234	0.40909	42.1348	0.9334	38.1991	1.3245	30.8667	0.26206	16.0053	0.34147
			15.4054	48.489	2.6008	43.3219	0.4242	42.326	0.9324	38.3769	1.30172	31.0243	0.26534	16.0708	0.34028
			15.5212	48.7268	2.58281	43.5294	0.41392	42.5207	0.93794	38.5356	1.29779	31.182	0.27635	16.1318	0.33034
			15.6371	48.9843	2.58904	43.7363	0.4047	42.7278	0.94968	38.7151	1.30554	31.328	0.27536	16.2081	0.31864
			15.7529	49.2108	2.62114	43.9343	0.41261	42.9274	0.95948	38.8924	1.31442	31.4729	0.25886	16.2749	0.31208
			15.8687	49.4183	2.62751	44.1394	0.39443	43.1174	0.97628	39.0466	1.30513	31.6239	0.24731	16.3415	0.31378
			15.9846	49.6216	2.6434	44.3318	0.37497	43.3143	0.97966	39.2311	1.30158	31.7673	0.24809	16.4188	0.31892
			16.1004	49.8239	2.65811	44.5068	0.3707	43.5127	0.97021	39.4147	1.30647	31.8962	0.24498	16.494	0.331
			16.2162	50.0508	2.65924	44.6621	0.39372	43.7045	0.97425	39.561	1.27462	32.0228	0.23577	16.5616	0.33516
			16.332	50.2831	2.67184	44.8655	0.38217	43.8996	0.97968	39.7352	1.26698	32.1665	0.226	16.6228	0.32547
			16.4479	50.5091	2.69285	45.0134	0.41353	44.1154	0.97828	39.8889	1.26369	32.3048	0.22025	16.6878	0.32639
			16.5637	50.7316	2.70359	45.1536	0.44544	44.3237	0.97662	40.0383	1.23875	32.443	0.21529	16.7576	0.32504
			16.6795	50.9561	2.71521	45.3214	0.42046	44.5109	0.97815	40.189	1.21956	32.599	0.21815	16.8452	0.32843
			16.7954	51.1921	2.73979	45.4748	0.39677	44.697	0.98048	40.3403	1.21785	32.7321	0.21942	16.9283	0.33149
			16.9112	51.4114	2.76227	45.6484	0.37182	44.8792	0.99186	40.4944	1.20406	32.8599	0.22008	16.9961	0.32028
			17.027	51.5895	2.75992	45.8453	0.37963	45.0816	1.00771	40.6499	1.20038	32.9785	0.24084	17.0675	0.32695
			17.1429	51.819	2.74746	46.0357	0.38908	45.2913	0.99586	40.8127	1.21396	33.1052	0.26372	17.1382	0.33854
			17.2587	52.0032	2.71287	46.2089	0.36944	45.4851	0.97892	40.9778	1.23129	33.251	0.26739	17.2039	0.34613
			17.3745	52.1652	2.69064	46.382	0.35397	45.6762	0.98468	41.1545	1.25003	33.3834	0.25149	17.2673	0.35053
			17.4903	52.3619	2.6961	46.5723	0.34537	45.8487	0.99594	41.3281	1.26837	33.5119	0.24845	17.3382	0.34647
			17.6062	52.5592	2.69684	46.8545	0.20961	46.0262	1.00174	41.4918	1.27265	33.6656	0.24982	17.4156	0.35598
			17.722	52.7619	2.6879	47.1109	0.20342	46.2155	0.99408	41.6467	1.26977	33.8064	0.23787	17.4921	0.35695
			17.8378	52.9647	2.68649	47.2928	0.20546	46.3983	0.99531	41.7903	1.27459	33.9129	0.23867	17.5729	0.34908
			17.9537	53.1716	2.66071	47.4944	0.21724	46.5749	0.99187	41.9386	1.28306	34.0255	0.24075	17.6536	0.35517
			18.0695	53.3823	2.63237	47.6857	0.23234	46.746	0.9756	42.0857	1.28179	34.1426	0.24867	17.723	0.36326
			18.1853	53.5643	2.6378	47.8787	0.24459	46.9264	0.97648	42.237	1.26969	34.2539	0.26092	17.7934	0.36047
			18.3012	53.7472	2.65046	48.0585	0.24909	47.1254	0.95792	42.3839	1.25825	34.3832	0.26381	17.8544	0.35042
			18.417	53.9581	2.69459	48.227	0.23732	47.3231	0.95434	42.5299	1.23462	34.5124	0.26814	17.9154	0.3566
			18.5328	54.2144	2.69646	48.3884	0.22874	47.5023	0.97829	42.6835	1.22832	34.6275	0.27604	17.9852	0.36822
			18.6486	54.3746	2.76052	48.5339	0.22504	47.6811	0.99573	42.8393	1.24437	34.7482	0.2814	18.0548	0.37332
			18.7645	54.5374	2.83179	48.7087	0.21974	47.8587	1.00732	42.9898	1.24902	34.8648	0.29655	18.124	0.37149
			18.8803	54.7153	2.90403	48.8794	0.22958	48.0283	1.01286	43.1341	1.24483	34.9845	0.31754	18.1805	0.37201
			18.9961	54.9073	2.92852	49.0685	0.23128	48.1943	1.03254	43.2822	1.24817	35.1062	0.31966	18.2339	0.38256
			19.112	55.117	2.94734	49.2424	0.23705	48.3611	1.04702	43.4277	1.25642	35.2264	0.30746	18.2955	0.38754
			19.2278	55.3186	2.94993	49.4075	0.24757	48.5294	1.0645	43.5509	1.24564	35.3505	0.29505	18.3598	0.38721
			19.3436	55.5067	2.95207	49.5859	0.24489	48.7019	1.06802	43.6799	1.22841	35.485	0.29067	18.4266	0.37519
			19.4595	55.6818	2.96177	49.7542	0.24105	48.8827	1.06998	43.8022	1.20112	35.6364	0.29911	18.4883	0.3651
			19.5753	55.8605	2.97484	49.9273	0.2399	49.0653	1.07568	43.9549	1.18648	35.7686	0.31154	18.543	0.36556
			19.6911	56.0419	2.97433	50.1057	0.2578	49.2369	1.06377	44.1032	1.18924	35.8908	0.32052	18.6041	0.3552
			19.807	56.2133	2.9728	50.2722	0.27778	49.4116	1.04252	44.2377	1.1883	36.0118	0.33638	18.6599	0.3438
			19.9228	56.4423	2.90301	50.4392	0.27262	49.5778	1.02994	44.3721	1.18072	36.1325	0.34887	18.7136	0.34864
			20.0386	56.6679	2.86446	50.609	0.26594	49.7348	1.0473	44.5053	1.18018	36.2673	0.35519	18.7751	0.34467
			20.1544	56.8666	2.91144	50.7772	0.27537	49.8952	1.06008	44.6512	1.18216	36.4012	0.36856	18.8315	0.33474
			20.2703	57.0725	2.93037	50.9582	0.26913	50.0475	1.06488	44.7975	1.19175	36.546	0.39502	18.8831	0.33963
			20.3861	57.2568	2.95681	51.1529	0.24131	50.1926	1.06833	44.9318	1.19818	36.6732	0.41228	18.9384	0.33607
			20.5019	57.4315	2.98381	51.3311	0.22927	50.3531	1.05007	45.0665	1.20356	36.7904	0.39469	18.9991	0.31823
			20.6178	57.623	2.9798	51.4976	0.2513	50.5195	1.03557	45.2542	1.24974	36.9236	0.37794	19.0496	0.30305
			20.7336	57.8139	2.97443	51.6889	0.29404	50.6745	1.03271	45.4405	1.30061	37.0435	0.37391	19.0901	0.30342
			20.8494	57.9916	2.99116	51.8781	0.31358	50.855	1.03251	45.574	1.28737	37.1622	0.37009	19.1337	0.30543
			20.9653	58.1795	3.01942	52.0153	0.24872	51.031	1.05034	45.7027	1.2728	37.2743	0.36987	19.1825	0.30228
			21.0811	58.3575	3.03243	52.1906	0.26078	51.182	1.07121	45.8453	1.28006	37.3845	0.37044	19.2397	0.30951
			21.1969	58.526	3.03362	52.3296	0.22058	51.3325	1.06667	45.9961	1.28357	37.5315	0.3673	19.2957	0.31842
			21.3127	58.6934	3.04355	52.4555	0.2034	51.4804	1.0607	46.1297	1.27854	37.6703	0.36066	19.3452	0.31876
			21.4286	58.8481	3.06013	52.6069	0.20892	51.6292	1.08409	46.244	1.28708	37.7899	0.34397	19.4014	0.31429
			21.5444	58.9942	3.06794	52.7754	0.22322	51.7788	1.10289	46.3669	1.29484	37.9155	0.33257	19.4596	0.31678
			21.6602	59.1521	3.07704	52.9433	0.25034	51.927	1.09652	46.5203	1.30421	38.0413	0.33795	19.5184	0.32594
			21.7761	59.3184	3.089	53.0948	0.25491	52.083	1.08977	46.679	1.3079	38.1602	0.34628	19.5736	0.33099
			21.8919	59.472	3.09422	53.2619	0.2219	52.2337	1.09005	46.8241	1.30835	38.2738	0.3451	19.6238	0.32871
			22.0077	59.6186	3.09922	53.4267	0.19372	52.3788	1.08479	46.9494	1.31695	38.3892	0.33429	19.674	0.32225
			22.1236	59.7721	3.10841	53.5885	0.17671	52.5353	1.08833	47.0799	1.33572	38.4994	0.31985	19.7204	0.31281
			22.2394	59.9369	3.13638	53.7426	0.16657	52.6754	1.11153	47.2185	1.3428	38.605	0.32062	19.768	0.31503
			22.3552	60.1043	3.16348	53.9991	0.38787	52.8023	1.12008	47.3319	1.3408	38.7028	0.31661	19.8127	0.32005
			22.471	60.2726	3.17572	54.2458	0.60994	52.946	1.12017	47.4377	1.3434	38.8049	0.29428	19.8631	0.31514
			22.5869	60.444	3.18205	54.3709	0.57801	53.0987	1.12439	47.5419	1.34605	38.9131	0.2882	19.9233	0.31072
			22.7027	60.6115	3.19263	54.5008	0.5632	53.253	1.12544	47.642	1.36357	39.0307	0.28878	19.9778	0.3023
			22.8185	60.7722	3.20822	54.6485	0.58688	53.4024	1.14055	47.7452	1.37595	39.1448	0.28459	20.0221	0.2999
			22.9344	60.937	3.22321	54.7997	0.62287	53.5483	1.14234	47.851	1.36643	39.2393	0.28669	20.0667	0.30703
			23.0502	61.1002	3.22467	54.9425	0.61608	53.6989	1.11466	47.9638	1.36255	39.3345	0.28988	20.1149	0.3209
			23.166	61.2723	3.20238	55.0827	0.60303	53.8559	1.08951	48.0825	1.37352	39.4501	0.27399	20.1632	0.34261
			23.2818	61.4552	3.19953	55.2131	0.59549	54.0099	1.07115	48.2012	1.36865	39.5808	0.26903	20.2057	0.35617
			23.3977	61.6246	3.19625	55.3303	0.53235	54.1694	1.06442	48.3237	1.34955	39.6992	0.27426	20.2511	0.36497
			23.5135	61.7878	3.19869	55.4742	0.51903	54.3339	1.0711	48.4421	1.34451	39.809	0.27124	20.3044	0.37375
			23.6293	61.9666	3.23784	55.6317	0.50492	54.4782	1.08032	48.5513	1.34592	39.909	0.27519	20.3559	0.3751
			23.7452	62.1436	3.27974	55.8051	0.48335	54.6189	1.09549	48.6692	1.3351	40.0049	0.27733	20.3969	0.37485
			23.861	62.3083	3.30459	55.9881	0.4943	54.7662	1.09745	48.7714	1.36938	40.1088	0.27601	20.4387	0.38122
			23.9768	62.47	3.31906	56.1524	0.52552	54.8824	1.10939	48.8768	1.40835	40.2349	0.28955	20.4893	0.39064
			24.0927	62.6205	3.33935	56.2825	0.53322	55.0016	1.13715	48.978	1.44999	40.3635	0.30481	20.5357	0.39702
			24.2085	62.7579	3.32302	56.4187	0.52357	55.1272	1.16409	49.1008	1.43828	40.4772	0.30356	20.5787	0.40118
			24.3243	62.9028	3.29266	56.5594	0.53771	55.242	1.19042	49.2194	1.4377	40.5838	0.28735	20.6418	0.4033
			24.4401	63.0414	3.27765	56.6927	0.56138	55.3825	1.20735	49.3339	1.44457	40.6779	0.27832	20.7105	0.40624
			24.556	63.1906	3.29937	56.8246	0.57148	55.5318	1.21956	49.4354	1.44129	40.7729	0.28469	20.7695	0.42004
			24.6718	63.3624	3.34468	56.9621	0.58661	55.6684	1.21811	49.5353	1.4351	40.8696	0.29301	20.827	0.42882
			24.7876	63.5416	3.37348	57.0985	0.59884	55.7995	1.21927	49.6374	1.43555	40.9695	0.31979	20.8783	0.42801
			24.9035	63.6777	3.37896	57.2325	0.6062	55.9429	1.21059	49.7287	1.43157	41.0788	0.32486	20.9277	0.42849
			25.0193	63.8148	3.37469	57.3712	0.61511	56.0986	1.21115	49.8084	1.43371	41.193	0.3119	20.9742	0.42734
			25.1351	63.9527	3.37562	57.5074	0.61698	56.2315	1.23054	49.9012	1.44555	41.2958	0.31245	21.0159	0.42024
			25.251	64.0909	3.38584	57.6447	0.62149	56.3476	1.23569	50.0386	1.38567	41.3938	0.30132	21.0605	0.41242
			25.3668	64.2282	3.38481	57.7876	0.65781	56.4672	1.22705	50.165	1.34037	41.4932	0.2986	21.1082	0.40826
			25.4826	64.3748	3.37011	57.917	0.68343	56.6171	1.19909	50.2596	1.36002	41.5922	0.30671	21.1603	0.4036
			25.5985	64.5148	3.3637	58.0563	0.69294	56.7677	1.18088	50.3718	1.36829	41.6961	0.30753	21.21	0.40001
			25.7143	64.6427	3.36627	58.2077	0.70032	56.8901	1.18587	50.4821	1.37948	41.7966	0.30574	21.2466	0.39675
			25.8301	64.7766	3.36383	58.3386	0.70884	57.0215	1.18304	50.5836	1.38434	41.903	0.31539	21.2768	0.39731
			25.9459	64.935	3.37733	58.4654	0.72031	57.1594	1.16756	50.6858	1.38579	42.0047	0.33218	21.306	0.39826
			26.0618	65.1002	3.39969	58.5929	0.71529	57.308	1.17248	50.792	1.39163	42.0977	0.33594	21.3438	0.38623
			26.1776	65.2354	3.41221	58.7152	0.7203	57.4481	1.18743	50.8954	1.39723	42.1896	0.3309	21.3824	0.3823
			26.2934	65.3696	3.41986	58.8489	0.72555	57.5826	1.18813	51.0012	1.4011	42.2769	0.32368	21.413	0.39048
			26.4093	65.5063	3.4162	58.9764	0.73148	57.7165	1.19441	51.1058	1.40314	42.3678	0.3117	21.4505	0.3962
			26.5251	65.6313	3.40618	59.095	0.73619	57.8407	1.21215	51.2031	1.39746	42.4561	0.28936	21.5071	0.40192
			26.6409	65.7542	3.39874	59.218	0.73425	57.963	1.22241	51.3028	1.38932	42.5434	0.27995	21.5498	0.41863
			26.7568	65.8921	3.38322	59.329	0.73882	58.0847	1.22726	51.4009	1.38957	42.6433	0.28769	21.5829	0.43227
			26.8726	66.0388	3.35981	59.4417	0.75287	58.2223	1.24181	51.5138	1.40592	42.7447	0.30727	21.6085	0.44788
			26.9884	66.1844	3.37139	59.5577	0.75883	58.3429	1.24581	51.6343	1.41711	42.8326	0.3194	21.6354	0.4593
			27.1043	66.3364	3.40155	59.6674	0.75774	58.4529	1.25827	51.7349	1.41451	42.9194	0.31437	21.6704	0.47581
			27.2201	66.4701	3.4106	59.7903	0.76963	58.5647	1.28234	51.822	1.41143	43.0187	0.30365	21.7071	0.49307
			27.3359	66.5987	3.40716	59.9131	0.7806	58.672	1.28552	51.9151	1.40357	43.1198	0.28106	21.7414	0.51114
			27.4517	66.7356	3.41364	60.0193	0.78666	58.7896	1.2791	52.0077	1.38009	43.2178	0.25501	21.7771	0.53164
			27.5676	66.869	3.43169	60.1278	0.79115	58.9024	1.28406	52.0969	1.36334	43.3162	0.25267	21.8134	0.55433
			27.6834	67.0079	3.43477	60.2456	0.7838	59.0259	1.27204	52.1846	1.36289	43.4128	0.27544	21.8503	0.57084
			27.7992	67.1409	3.43294	60.3614	0.77849	59.1547	1.26137	52.276	1.36798	43.4942	0.29486	21.8902	0.58769
			27.9151	67.2409	3.38573	60.4724	0.79088	59.278	1.27174	52.3638	1.37427	43.5649	0.29362	21.928	0.6028
			28.0309	67.3388	3.3364	60.5879	0.79393	59.4031	1.28016	52.4531	1.37857	43.6453	0.2897	21.9591	0.61885
			28.1467	67.4393	3.29076	60.7084	0.7934	59.5268	1.28595	52.5445	1.38719	43.7316	0.2831	21.9931	0.63639
			28.2626	67.54	3.24958	60.833	0.8058	59.6474	1.29508	52.6385	1.38283	43.8206	0.27693	22.0306	0.65287
			28.3784	67.6388	3.21159	60.9739	0.82802	59.7779	1.29392	52.7336	1.36673	43.9001	0.27934	22.0606	0.66646
			28.4942	67.763	3.22007	61.1049	0.84811	59.9356	1.28904	52.8205	1.36543	43.9779	0.2945	22.0868	0.66994
			28.61	67.8982	3.23691	61.2174	0.84729	60.0679	1.30004	52.9199	1.37144	44.0618	0.30737	22.113	0.68773
			28.7259	68.0456	3.26873	61.3416	0.82736	60.1554	1.31922	53.0137	1.37177	44.1456	0.31286	22.1425	0.70578
			28.8417	68.1758	3.29083	61.4434	0.83324	60.2591	1.33785	53.0966	1.36926	44.2363	0.32386	22.1744	0.72282
			28.9575	68.3036	3.27839	61.5404	0.85445	60.3497	1.35929	53.1882	1.37283	44.3274	0.33651	22.2145	0.73658
			29.0734	68.4482	3.26373	61.6368	0.86423	60.4641	1.36888	53.2818	1.37615	44.4127	0.34071	22.2508	0.74767
			29.1892	68.5837	3.27707	61.7433	0.8756	60.5796	1.3716	53.3726	1.38336	44.4928	0.33832	22.2837	0.75403
			29.305	68.7081	3.26408	61.8679	0.87938	60.6864	1.37729	53.452	1.40044	44.5759	0.33289	22.3181	0.76416
			29.4209	68.8242	3.23418	61.9742	0.87939	60.794	1.39989	53.5342	1.42018	44.6591	0.33306	22.355	0.77269
			29.5367	68.9492	3.23156	62.0813	0.87901	60.8984	1.41686	53.6172	1.44183	44.7411	0.33571	22.3867	0.77922
			29.6525	69.1144	3.33004	62.1957	0.88279	61.0046	1.4187	53.6855	1.45246	44.8211	0.34262	22.4162	0.78499
			29.7683	69.271	3.4496	62.3169	0.88493	61.0992	1.40708	53.7684	1.46627	44.896	0.36188	22.4494	0.7971
			29.8842	69.3846	3.48832	62.4351	0.89516	61.1878	1.40232	53.8632	1.48492	44.9742	0.3634	22.4827	0.80066
			30	69.5003	3.50744	62.547	0.89901	61.2983	1.38289	53.9501	1.49501	45.0498	0.36709	22.5199	0.79863
			30.1158	69.6351	3.50634	62.6575	0.89716	61.4117	1.38746	54.0343	1.50915	45.1249	0.37756	22.5643	0.7948
			30.2317	69.7781	3.50542	62.7692	0.90422	61.5121	1.41521	54.1154	1.52328	45.1959	0.37991	22.6022	0.79095
			30.3475	69.9023	3.50896	62.9495	0.88213	61.5981	1.45063	54.197	1.52822	45.2692	0.37989	22.6366	0.79027
			30.4633	70.0154	3.51075	63.1112	0.87385	61.6939	1.49081	54.2776	1.54029	45.3533	0.37139	22.6762	0.78805
			30.5791	70.1329	3.51254	63.2019	0.87315	61.8022	1.50007	54.3481	1.56069	45.4418	0.37896	22.7279	0.77212
			30.695	70.2555	3.50724	63.3127	0.87715	61.9138	1.50413	54.4162	1.5727	45.5168	0.39893	22.7831	0.75987
			30.8108	70.3836	3.4952	63.44	0.88667	62.0223	1.50011	54.5045	1.5767	45.5835	0.40242	22.8277	0.75848
			30.9266	70.5062	3.4945	63.5626	0.89424	62.1168	1.48798	54.5939	1.58187	45.6583	0.40187	22.8626	0.74528
			31.0425	70.6286	3.48305	63.6722	0.89666	62.2152	1.47175	54.6626	1.59043	45.7429	0.41219	22.8971	0.73445
			31.1583	70.793	3.43627	63.7807	0.89473	62.3256	1.46255	54.7225	1.59262	45.834	0.43385	22.9287	0.7327
			31.2741	70.9704	3.41651	63.8884	0.88661	62.4593	1.4859	54.8021	1.6111	45.9231	0.44827	22.9647	0.74647
			31.39	71.1138	3.44048	63.993	0.87557	62.5744	1.50046	54.8713	1.61644	46.0119	0.44828	23.011	0.75357
			31.5058	71.2401	3.4585	64.0898	0.87374	62.6609	1.47345	54.9474	1.61964	46.0969	0.44401	23.0486	0.74991
			31.6216	71.3527	3.4663	64.1685	0.89509	62.7806	1.39217	55.0309	1.62767	46.1731	0.43542	23.0868	0.75267
			31.7374	71.4631	3.47442	64.2635	0.91087	62.9033	1.34033	55.1061	1.62945	46.2392	0.43917	23.1322	0.76606
			31.8533	71.5815	3.48204	64.3512	0.92138	63.0036	1.34252	55.175	1.63768	46.3068	0.45353	23.1712	0.77386
			31.9691	71.6974	3.49108	64.4243	0.9349	63.1033	1.31031	55.2403	1.65295	46.3825	0.46623	23.1984	0.77258
			32.0849	71.802	3.50268	64.5005	0.95081	63.1866	1.28863	55.3103	1.66806	46.4613	0.47942	23.2327	0.77902
			32.2008	71.9068	3.51244	64.6082	0.93848	63.2667	1.2837	55.386	1.67858	46.5407	0.48803	23.2728	0.78281
			32.3166	72.0108	3.5225	64.7186	0.92742	63.3559	1.2902	55.4611	1.68121	46.6199	0.48696	23.3023	0.77903
			32.4324	72.1297	3.54935	64.8291	0.9169	63.4323	1.29687	55.528	1.68622	46.6887	0.48251	23.3286	0.77076
			32.5483	72.2396	3.57614	64.9418	0.90139	63.5062	1.2995	55.5994	1.67798	46.7618	0.47545	23.361	0.76118
			32.6641	72.3371	3.59101	65.0424	0.87443	63.5882	1.29126	55.7131	1.70136	46.8366	0.46355	23.3938	0.75372
			32.7799	72.4354	3.60013	65.1346	0.84819	63.6815	1.29904	55.8181	1.72808	46.9074	0.46895	23.4226	0.75056
			32.8957	72.5296	3.6066	65.2166	0.82743	63.7782	1.3202	55.8945	1.72269	46.9698	0.45624	23.4529	0.75286
			33.0116	72.6363	3.61177	65.2884	0.80625	63.8709	1.32803	55.9892	1.73269	47.0497	0.45273	23.4803	0.74648
			33.1274	72.7393	3.6123	65.3806	0.77299	63.9617	1.34448	56.0754	1.73897	47.1156	0.4258	23.5109	0.75425
			33.2432	72.8363	3.61811	65.5047	0.71421	64.0432	1.35638	56.1468	1.73678	47.1778	0.40375	23.5283	0.75922
			33.3591	72.9586	3.63152	65.647	0.65882	64.1191	1.36811	56.2144	1.7216	47.2493	0.40401	23.5533	0.75705
			33.4749	73.1056	3.63792	65.7832	0.62722	64.1985	1.38309	56.2877	1.71196	47.335	0.39659	23.5784	0.747
			33.5907	73.2411	3.64558	65.9099	0.61633	64.2797	1.38598	56.3621	1.70801	47.4195	0.38548	23.6057	0.73439
			33.7066	73.3524	3.65572	66.0227	0.62013	64.361	1.37969	56.4344	1.709	47.487	0.38782	23.64	0.73408
			33.8224	73.4548	3.656	66.1197	0.62232	64.4596	1.39175	56.5017	1.71099	47.5503	0.39945	23.6735	0.7401
			33.9382	73.5599	3.6574	66.2178	0.62388	64.5671	1.40142	56.5614	1.70531	47.6151	0.40426	23.701	0.74124
			34.054	73.667	3.66278	66.3126	0.62446	64.6671	1.3834	56.6212	1.69442	47.6887	0.40575	23.7333	0.74029
			34.1699	73.7703	3.65802	66.4066	0.61939	64.7654	1.36953	56.6768	1.68061	47.7573	0.40646	23.7652	0.73467
			34.2857	73.8628	3.65213	66.5002	0.61741	64.8561	1.35976	56.7289	1.67249	47.8211	0.40907	23.7903	0.73207
			34.4015	73.9536	3.65476	66.5968	0.61493	64.9432	1.34048	56.7871	1.66127	47.9082	0.44376	23.8143	0.73182
			34.5174	74.0639	3.66051	66.706	0.6166	65.0352	1.3337	56.849	1.64071	48.0135	0.48823	23.8405	0.73607
			34.6332	74.1841	3.68156	66.8146	0.62535	65.1177	1.34118	56.9119	1.62114	48.0963	0.50431	23.871	0.7501
			34.749	74.2883	3.69534	66.9078	0.62952	65.1871	1.3387	56.9724	1.62311	48.1662	0.50591	23.9068	0.76451
			34.8649	74.3912	3.6975	66.9934	0.62416	65.271	1.33254	57.0359	1.63297	48.2468	0.50091	23.9335	0.77473
			34.9807	74.5051	3.70645	67.0722	0.61126	65.3615	1.33089	57.0945	1.62925	48.3219	0.50146	23.9508	0.77867
			35.0965	74.6184	3.71004	67.1457	0.59355	65.4462	1.32168	57.1407	1.6201	48.3964	0.50119	23.9758	0.77871
			35.2124	74.7267	3.71934	67.2201	0.57492	65.5362	1.32326	57.197	1.61538	48.4743	0.49799	24.0044	0.77802
			35.3282	74.819	3.72574	67.3002	0.56319	65.6248	1.33929	57.2556	1.61575	48.5291	0.47107	24.0274	0.7814
			35.444	74.9108	3.71564	67.3915	0.56079	65.7145	1.3433	57.3091	1.62482	48.5892	0.47051	24.0478	0.78559
			35.5598	75.0043	3.71037	67.4796	0.559	65.8037	1.34649	57.3556	1.63604	48.6478	0.47582	24.0745	0.78982
			35.6757	75.0931	3.71729	67.5586	0.55803	65.8855	1.34567	57.3995	1.63344	48.7108	0.46663	24.0992	0.79352
			35.7915	75.1905	3.72396	67.6369	0.5574	65.9702	1.33629	57.4436	1.62561	48.7816	0.461	24.1226	0.79671
			35.9073	75.2827	3.73224	67.7175	0.54999	66.0638	1.33245	57.4927	1.61797	48.8518	0.46527	24.1516	0.79091
			36.0232	75.3871	3.7525	67.8032	0.55177	66.152	1.33047	57.5491	1.60869	48.9114	0.46373	24.1753	0.78291
			36.139	75.4928	3.76568	67.8918	0.55495	66.2391	1.32172	57.6108	1.60091	48.9751	0.45492	24.1872	0.78455
			36.2548	75.6005	3.77322	67.9795	0.54611	66.3238	1.30818	57.6676	1.5853	49.0536	0.43723	24.2067	0.78605
			36.3707	75.7073	3.78291	68.0657	0.54412	66.408	1.29902	57.7359	1.56352	49.1211	0.43357	24.2301	0.78524
			36.4865	75.8041	3.79164	68.1601	0.54284	66.5066	1.29293	57.8167	1.54895	49.1835	0.43991	24.2497	0.78242
			36.6023	75.9124	3.81909	68.2694	0.54023	66.6058	1.29199	57.8823	1.54263	49.2446	0.44164	24.2678	0.78441
			36.7182	76.0091	3.83751	68.3713	0.54588	66.7	1.28871	57.9383	1.54377	49.3036	0.44614	24.2903	0.78599
			36.834	76.0952	3.84162	68.4646	0.54639	66.7851	1.28987	57.9939	1.55848	49.3612	0.44775	24.3197	0.77534
			36.9498	76.1812	3.85051	68.5594	0.55286	66.8681	1.30775	58.0405	1.57568	49.4115	0.44167	24.3455	0.76788
			37.0656	76.2762	3.85334	68.6483	0.55729	66.9466	1.32427	58.0851	1.59321	49.4719	0.4287	24.3674	0.77615
			37.1815	76.3655	3.85429	68.7383	0.55312	67.0002	1.31765	58.1324	1.61164	49.5391	0.41824	24.3938	0.78553
			37.2973	76.4441	3.85457	68.8272	0.56052	67.0638	1.30508	58.1726	1.62325	49.5923	0.41487	24.4218	0.78412
			37.4131	76.5295	3.85755	68.9097	0.56622	67.122	1.28468	58.2115	1.62827	49.6408	0.40841	24.4524	0.78908
			37.529	76.6155	3.8645	68.9995	0.56844	67.1702	1.26809	58.2521	1.63391	49.7043	0.39842	24.487	0.79883
			37.6448	76.7021	3.87059	69.0873	0.56944	67.2395	1.27156	58.2924	1.63483	49.7629	0.38728	24.5174	0.80296
			37.7606	76.7896	3.87105	69.1689	0.56776	67.3121	1.28157	58.3387	1.63434	49.8156	0.39069	24.5464	0.80712
			37.8764	76.8805	3.87748	69.252	0.56197	67.3786	1.2922	58.3835	1.6438	49.8716	0.3998	24.5782	0.80125
			37.9923	76.9723	3.88773	69.3318	0.55059	67.4538	1.29865	58.4236	1.65336	49.9358	0.40711	24.5999	0.79623
			38.1081	77.062	3.88988	69.4189	0.55395	67.5439	1.2967	58.4693	1.65233	50.0059	0.40969	24.6145	0.80257
			38.2239	77.1549	3.90206	69.503	0.56186	67.6294	1.30117	58.5122	1.65592	50.0672	0.39239	24.6326	0.80562
			38.3398	77.2362	3.92428	69.5813	0.56577	67.7086	1.30731	58.5509	1.65704	50.1212	0.38526	24.6503	0.80451
			38.4556	77.3124	3.93271	69.6612	0.57725	67.7724	1.30437	58.5915	1.65383	50.1783	0.38745	24.6692	0.80725
			38.5714	77.3981	3.935	69.7387	0.58118	67.8156	1.29623	58.6325	1.66546	50.2352	0.39277	24.688	0.8136
			38.6873	77.48	3.93761	69.8234	0.56879	67.8615	1.2922	58.6792	1.67699	50.2857	0.40713	24.7039	0.81811
			38.8031	77.5562	3.93608	69.9158	0.56315	67.9122	1.2939	58.7271	1.68194	50.3398	0.41555	24.7143	0.8123
			38.9189	77.6359	3.9343	70.001	0.57026	67.9665	1.28925	58.7688	1.68529	50.4005	0.4206	24.7327	0.8147
			39.0348	77.7229	3.92789	70.074	0.57255	68.0258	1.28406	58.8003	1.68323	50.4671	0.42837	24.7537	0.80396
			39.1506	77.8076	3.93264	70.1531	0.57593	68.0837	1.28236	58.8357	1.67551	50.537	0.4305	24.7735	0.79905
			39.2664	77.8923	3.93777	70.2357	0.57941	68.1462	1.2799	58.8782	1.66704	50.5943	0.42743	24.792	0.79596
			39.3822	77.9749	3.93774	70.3096	0.56993	68.2099	1.28026	58.9229	1.66075	50.6486	0.42225	24.8172	0.8015
			39.4981	78.0491	3.9519	70.3876	0.57309	68.2688	1.28928	58.9624	1.66223	50.7024	0.41824	24.8364	0.81103
			39.6139	78.1311	3.96805	70.4639	0.58595	68.3262	1.30022	59.004	1.66066	50.7519	0.42278	24.8585	0.82614
			39.7297	78.2108	3.97435	70.5332	0.58765	68.3921	1.31934	59.0516	1.65648	50.8024	0.42531	24.8752	0.8374
			39.8456	78.2844	3.97481	70.6046	0.58996	68.4549	1.33277	59.0945	1.64626	50.8583	0.42965	24.8866	0.84253
			39.9614	78.3595	3.97399	70.6785	0.58754	68.505	1.33836	59.1248	1.62717	50.925	0.43076	24.9015	0.84639
			40.0772	78.4357	3.96614	70.7541	0.58233	68.5669	1.34353	59.1552	1.61223	50.9794	0.42712	24.9277	0.84167
			40.193	78.5071	3.96821	70.8303	0.58132	68.6436	1.35266	59.192	1.59907	51.0231	0.42649	24.9688	0.8413
			40.3089	78.5706	3.97941	70.9068	0.58212	68.718	1.36875	59.2252	1.58298	51.0626	0.42998	24.9986	0.84193
			40.4247	78.6397	3.98714	70.98	0.579	68.7912	1.38755	59.2674	1.56177	51.1029	0.43861	25.0131	0.83322
			40.5405	78.7114	3.99154	71.0639	0.56595	68.8578	1.40475	59.3137	1.55083	51.1483	0.43196	25.033	0.82933
			40.6564	78.7922	3.99429	71.147	0.56037	68.9242	1.4133	59.3456	1.54185	51.1945	0.42754	25.0536	0.82979
			40.7722	78.8724	3.99756	71.2129	0.5623	68.9963	1.42084	59.3748	1.52505	51.2466	0.4326	25.0753	0.82402
			40.888	78.9439	4.00513	71.2915	0.56202	69.0664	1.42545	59.4044	1.50922	51.3006	0.42653	25.1061	0.82062
			41.0039	79.0206	4.00899	71.3705	0.56446	69.1393	1.42824	59.4285	1.4983	51.351	0.4254	25.1411	0.81831
			41.1197	79.095	4.01343	71.4372	0.57088	69.2166	1.42676	59.4494	1.48512	51.4062	0.4356	25.169	0.81852
			41.2355	79.1666	4.02805	71.5135	0.57124	69.2948	1.43188	59.4729	1.46874	51.4659	0.44052	25.1893	0.81464
			41.3513	79.2428	4.03214	71.5905	0.57136	69.372	1.43681	59.4951	1.45874	51.5217	0.43526	25.2112	0.82103
			41.4672	79.3257	4.04017	71.6553	0.58706	69.4433	1.4293	59.5171	1.45504	51.5718	0.43333	25.2236	0.82265
			41.583	79.4068	4.05861	71.7155	0.60006	69.5022	1.42821	59.5471	1.44158	51.6194	0.43711	25.2333	0.8227
			41.6988	79.4798	4.07477	71.7792	0.60024	69.5578	1.42584	59.5835	1.42891	51.6724	0.42679	25.2432	0.82647
			41.8147	79.5461	4.08597	71.8413	0.60722	69.6308	1.41697	59.6173	1.42014	51.721	0.41977	25.259	0.83145
			41.9305	79.6085	4.08753	71.894	0.60904	69.7089	1.40724	59.6501	1.41516	51.7659	0.42842	25.2793	0.8322
			42.0463	79.6799	4.08694	71.9542	0.60387	69.7793	1.39542	59.6824	1.41555	51.8302	0.43643	25.3004	0.82793
			42.1622	79.759	4.0768	72.0296	0.60659	69.8553	1.39692	59.7184	1.40757	51.8801	0.43591	25.3196	0.82895
			42.278	79.8465	4.06079	72.1051	0.60409	69.9321	1.4008	59.7482	1.4	51.9325	0.42129	25.3352	0.83614
			42.3938	79.9339	4.05536	72.1741	0.59856	70.0052	1.39737	59.7754	1.38582	51.9712	0.41247	25.3483	0.84129
			42.5097	80.0191	4.04921	72.2358	0.59876	70.0759	1.39736	59.8067	1.37202	52.0011	0.40828	25.3617	0.84462
			42.6255	80.0966	4.03888	72.2955	0.60222	70.1511	1.3952	59.84	1.3678	52.0378	0.40193	25.3768	0.84575
			42.7413	80.1583	4.02538	72.3569	0.60918	70.2318	1.40018	59.8716	1.36322	52.0743	0.39336	25.396	0.84923
			42.8571	80.2239	4.01887	72.42	0.62488	70.3039	1.40804	59.9034	1.35801	52.119	0.38433	25.4149	0.85876
			42.973	80.2933	4.02667	72.4907	0.63633	70.3692	1.40634	59.9411	1.34819	52.1655	0.37834	25.4326	0.85993
			43.0888	80.3596	4.03492	72.5697	0.63994	70.4378	1.39875	59.9795	1.33828	52.2139	0.37131	25.4507	0.85086
			43.2046	80.4308	4.0429	72.6432	0.64514	70.5069	1.40128	60.0204	1.33297	52.2645	0.3656	25.4643	0.84655
			43.3205	80.5091	4.0554	72.7111	0.64405	70.5715	1.40603	60.069	1.32331	52.3126	0.35699	25.4785	0.84261
			43.4363	80.5795	4.06175	72.7829	0.6366	70.6457	1.40862	60.1162	1.29827	52.3574	0.35033	25.4917	0.8381
			43.5521	80.6428	4.05854	72.8574	0.63568	70.7261	1.40867	60.1626	1.28612	52.4084	0.34609	25.5039	0.84317
			43.6679	80.7108	4.05799	72.9079	0.64974	70.7922	1.40662	60.2109	1.29547	52.4926	0.34008	25.5147	0.84791
			43.7838	80.7842	4.06253	72.9485	0.65857	70.8481	1.40788	60.2513	1.29283	52.58	0.34406	25.523	0.84688
			43.8996	80.8633	4.06097	72.9914	0.67757	70.9073	1.41566	60.2826	1.2842	52.6427	0.33974	25.5371	0.849
			44.0154	80.937	4.05871	73.0504	0.69722	70.9628	1.4282	60.3161	1.26861	52.6989	0.34411	25.5575	0.84429
			44.1313	81.01	4.06954	73.1268	0.69348	71.0121	1.44101	60.3466	1.25075	52.7634	0.34692	25.5833	0.83022
			44.2471	81.0844	4.07688	73.1939	0.69572	71.0711	1.45969	60.3727	1.24031	52.8251	0.34286	25.6081	0.82182
			44.3629	81.1563	4.07381	73.2706	0.69662	71.1419	1.47287	60.3934	1.2351	52.8773	0.34234	25.6256	0.82596
			44.4788	81.2375	4.06961	73.3509	0.68899	71.2132	1.48326	60.4088	1.24206	52.9246	0.34408	25.6471	0.84518
			44.5946	81.3213	4.0679	73.424	0.67318	71.278	1.49139	60.4322	1.25136	52.9654	0.34253	25.6644	0.85793
			44.7104	81.4109	4.06938	73.4831	0.66169	71.3343	1.50324	60.4621	1.25968	53.0125	0.33897	25.6775	0.85537
			44.8263	81.4959	4.06657	73.538	0.6581	71.3789	1.52401	60.4915	1.27109	53.0463	0.32643	25.6938	0.85213
			44.9421	81.5648	4.06086	73.6088	0.65439	71.4283	1.54376	60.5286	1.28176	53.0743	0.31841	25.7091	0.85231
			45.0579	81.6359	4.04871	73.6825	0.64903	71.4904	1.55919	60.5721	1.28191	53.1074	0.31721	25.7206	0.84918
			45.1737	81.7004	4.03012	73.7641	0.63158	71.5464	1.57195	60.6082	1.27492	53.1457	0.3139	25.7313	0.84576
			45.2896	81.7625	4.01087	73.8465	0.62961	71.5907	1.58591	60.6386	1.27083	53.1917	0.30668	25.7512	0.83542
			45.4054	81.8274	4.00135	73.9168	0.64881	71.6369	1.60694	60.669	1.26344	53.2363	0.29542	25.7758	0.82581
			45.5212	81.8795	3.99971	73.9807	0.64987	71.6885	1.62962	60.6948	1.25471	53.2783	0.2903	25.7943	0.8293
			45.6371	81.9283	3.98831	74.0479	0.63143	71.7364	1.64609	60.7197	1.24708	53.323	0.29521	25.8099	0.83267
			45.7529	81.9873	3.97536	74.1193	0.6129	71.786	1.64926	60.7454	1.24122	53.3676	0.30189	25.8239	0.8311
			45.8687	82.0448	3.97409	74.183	0.60956	71.8403	1.64717	60.7693	1.23501	53.4207	0.31837	25.8346	0.82787
			45.9846	82.0963	3.98947	74.2434	0.60945	71.9032	1.65327	60.7947	1.21941	53.4682	0.32878	25.8466	0.8274
			46.1004	82.1397	4.00775	74.3068	0.60781	71.974	1.65331	60.8289	1.20453	53.5041	0.32374	25.8603	0.82619
			46.2162	82.1874	4.02238	74.3623	0.60568	72.0306	1.65113	60.8666	1.19783	53.5388	0.32634	25.8746	0.82039
			46.3321	82.2432	4.03617	74.4033	0.59548	72.0794	1.65371	60.906	1.19885	53.5756	0.34205	25.8987	0.81056
			46.4479	82.302	4.03469	74.4527	0.58077	72.1396	1.64474	60.9494	1.20085	53.6049	0.36485	25.9289	0.8049
			46.5637	82.3612	4.02889	74.5099	0.56396	72.2122	1.63462	60.9935	1.1968	53.6348	0.37811	25.9553	0.80719
			46.6795	82.4129	4.03544	74.5678	0.56091	72.2814	1.64331	61.0277	1.19779	53.6644	0.38637	25.9728	0.80863
			46.7954	82.471	4.03843	74.6235	0.56501	72.3384	1.66164	61.0604	1.19891	53.6951	0.39694	25.9901	0.80353
			46.9112	82.5264	4.04472	74.6808	0.55907	72.3951	1.68205	61.0877	1.19609	53.7293	0.41553	26.0017	0.80205
			47.027	82.5725	4.06164	74.7476	0.5566	72.4552	1.69175	61.1174	1.19077	53.7578	0.4279	26.0113	0.80275
			47.1429	82.6193	4.0701	74.8086	0.55697	72.5156	1.68545	61.1641	1.17385	53.7964	0.42119	26.023	0.80388
			47.2587	82.6623	4.07735	74.8607	0.55826	72.5783	1.68137	61.206	1.16582	53.8413	0.42648	26.0443	0.80779
			47.3745	82.706	4.08853	74.9142	0.56555	72.6435	1.68018	61.24	1.16558	53.88	0.43158	26.0645	0.80855
			47.4903	82.7669	4.08832	74.9686	0.5719	72.7034	1.68183	61.2727	1.15611	53.9107	0.43599	26.0846	0.80115
			47.6062	82.8348	4.07802	75.0247	0.57361	72.7582	1.6949	61.306	1.1524	53.9448	0.44755	26.1049	0.7994
			47.722	82.8842	4.0719	75.0884	0.57275	72.8131	1.71807	61.3346	1.15177	53.9818	0.45381	26.1251	0.8041
			47.8378	82.9298	4.07453	75.1535	0.56077	72.8588	1.73877	61.3665	1.14342	54.019	0.4544	26.1467	0.8074
			47.9537	82.9912	4.08709	75.2109	0.55152	72.8979	1.75963	61.4027	1.13811	54.0565	0.45284	26.1666	0.80222
			48.0695	83.0496	4.09667	75.2717	0.55547	72.9375	1.78607	61.4294	1.14006	54.1011	0.44715	26.1985	0.78893
			48.1853	83.1021	4.09784	75.3316	0.5554	72.9732	1.80733	61.4494	1.14415	54.1482	0.41581	26.226	0.78243
			48.3012	83.1586	4.09984	75.3775	0.54929	73.0077	1.8263	61.4701	1.14	54.1944	0.3825	26.246	0.78231
			48.417	83.2194	4.1047	75.4113	0.54827	73.0464	1.84477	61.4953	1.1363	54.2318	0.36121	26.2684	0.78774
			48.5328	83.2793	4.1225	75.452	0.54892	73.0838	1.86452	61.5244	1.13681	54.2669	0.351	26.2937	0.79413
			48.6487	83.333	4.13757	75.4943	0.55744	73.1144	1.88667	61.5572	1.14036	54.3046	0.3451	26.313	0.79878
			48.7645	83.3851	4.14096	75.542	0.56285	73.1476	1.90574	61.5932	1.15694	54.3518	0.35324	26.3357	0.80252
			48.8803	83.439	4.14317	75.5913	0.56417	73.1712	1.92789	61.6288	1.17564	54.3947	0.35895	26.356	0.80421
			48.9961	83.4928	4.13841	75.6418	0.56743	73.1951	1.94916	61.6687	1.19098	54.4282	0.35757	26.3798	0.80026
			49.112	83.5463	4.13415	75.692	0.57503	73.2294	1.97099	61.7116	1.21055	54.4593	0.35534	26.4002	0.7994
			49.2278	83.6081	4.12314	75.7449	0.58842	73.2683	1.99708	61.7599	1.23393	54.4909	0.35501	26.4117	0.80074
			49.3436	83.6748	4.12524	75.7979	0.60527	73.3209	2.02352	61.8022	1.2523	54.5287	0.35684	26.4159	0.80028
			49.4595	83.7358	4.14395	75.8441	0.61647	73.3741	2.0502	61.8395	1.26752	54.5721	0.35594	26.4336	0.79862
			49.5753	83.7866	4.15099	75.8886	0.62703	73.4171	2.07675	61.8791	1.28361	54.6125	0.36016	26.453	0.79612
			49.6911	83.8387	4.16312	75.9394	0.63206	73.4635	2.09033	61.9218	1.29915	54.6485	0.37074	26.4788	0.79005
			49.807	83.9101	4.18195	75.9936	0.63274	73.5188	2.095	61.97	1.31457	54.683	0.37414	26.5134	0.78443
			49.9228	83.9805	4.19405	76.0436	0.63913	73.5669	2.10928	62.0165	1.3275	54.7379	0.40197	26.5445	0.77799
			50.0386	84.046	4.1976	76.0989	0.6496	73.6033	2.1339	62.0586	1.33941	54.7939	0.45126	26.5671	0.77233
			50.1544	84.1166	4.20955	76.1537	0.65778	73.6414	2.16084	62.0952	1.35274	54.8345	0.47681	26.5818	0.76938
			50.2703	84.1701	4.22128	76.2023	0.66717	73.6837	2.18633	62.1338	1.36278	54.8705	0.48864	26.6008	0.76494
			50.3861	84.2104	4.22182	76.2535	0.68018	73.7187	2.21061	62.1762	1.37414	54.9075	0.49324	26.6245	0.7647
			50.5019	84.2518	4.22049	76.3117	0.68196	73.7534	2.22514	62.2161	1.38681	54.9459	0.49708	26.6438	0.76613
			50.6178	84.2941	4.21654	76.3727	0.67499	73.7895	2.22459	62.2579	1.40041	54.9763	0.50491	26.6627	0.76332
			50.7336	84.3416	4.21278	76.4317	0.67597	73.8269	2.22303	62.2931	1.41325	55.0039	0.51102	26.6839	0.75896
			50.8494	84.3877	4.2084	76.486	0.68069	73.8705	2.21896	62.3219	1.41962	55.0338	0.51218	26.6944	0.75733
			50.9652	84.4309	4.20288	76.5357	0.68413	73.9123	2.20547	62.3555	1.42039	55.069	0.5177	26.7052	0.75618
			51.0811	84.4766	4.19419	76.5887	0.68448	73.9622	2.1966	62.3913	1.42346	55.105	0.52736	26.7282	0.75298
			51.1969	84.5099	4.1861	76.65	0.68804	74.0103	2.187	62.4262	1.4225	55.1342	0.53389	26.7522	0.74729
			51.3127	84.5406	4.17952	76.7172	0.70126	74.0485	2.17561	62.4609	1.41496	55.1666	0.53443	26.771	0.74492
			51.4286	84.576	4.17332	76.7768	0.71352	74.0854	2.16954	62.4918	1.40912	55.2028	0.53423	26.7883	0.74475
			51.5444	84.6103	4.16338	76.8299	0.71702	74.1232	2.16095	62.5261	1.40688	55.233	0.54266	26.8069	0.74652
			51.6602	84.6505	4.15256	76.8799	0.71907	74.1605	2.15035	62.5669	1.40639	55.2621	0.55556	26.8226	0.75772
			51.7761	84.689	4.15167	76.9265	0.72288	74.2007	2.14247	62.6047	1.39664	55.298	0.56821	26.8341	0.76558
			51.8919	84.7219	4.14585	76.9753	0.72534	74.2453	2.14156	62.639	1.38229	55.3319	0.57642	26.8481	0.7665
			52.0077	84.7578	4.14978	77.0345	0.72015	74.2835	2.14649	62.6618	1.36456	55.362	0.58069	26.8591	0.76522
			52.1236	84.7933	4.16176	77.0973	0.71337	74.3187	2.15457	62.6856	1.34744	55.3959	0.58679	26.8713	0.7597
			52.2394	84.8303	4.1679	77.152	0.71506	74.3647	2.15086	62.7105	1.33193	55.4282	0.5953	26.8778	0.75491
			52.3552	84.8706	4.17164	77.2055	0.71471	74.4078	2.14978	62.7365	1.31756	55.4804	0.56902	26.8831	0.75353
			52.471	84.9075	4.16276	77.2553	0.70861	74.4472	2.15645	62.761	1.30055	55.5463	0.5332	26.8975	0.74866
			52.5869	84.9403	4.15313	77.3001	0.70353	74.4862	2.15293	62.7801	1.28512	55.5939	0.51804	26.9161	0.74032
			52.7027	84.9744	4.14205	77.3457	0.70592	74.5129	2.14283	62.7991	1.26651	55.6235	0.51294	26.9326	0.73671
			52.8185	85.0132	4.13334	77.3921	0.70353	74.5343	2.1321	62.8172	1.24807	55.6543	0.51502	26.9437	0.73735
			52.9344	85.0496	4.13309	77.4418	0.69884	74.5662	2.1141	62.8325	1.23309	55.6922	0.52044	26.9533	0.73192
			53.0502	85.0828	4.12744	77.4855	0.69831	74.6024	2.08808	62.8428	1.21265	55.7309	0.52075	26.9666	0.73048
			53.166	85.1109	4.1161	77.5166	0.70163	74.641	2.07064	62.8404	1.1765	55.7735	0.51817	26.9783	0.73678
			53.2818	85.1494	4.10348	77.5452	0.7083	74.679	2.05665	62.8432	1.15839	55.8153	0.51893	26.9865	0.73914
			53.3977	85.1914	4.09582	77.5817	0.71288	74.7221	2.05644	62.8551	1.15038	55.8506	0.52619	26.9922	0.74474
			53.5135	85.2261	4.08131	77.6238	0.7168	74.7686	2.07174	62.8646	1.13342	55.8917	0.54114	27.001	0.75417
			53.6293	85.2635	4.06232	77.6721	0.72314	74.8135	2.07628	62.8744	1.114	55.9305	0.54874	27.013	0.75565
			53.7452	85.2995	4.04906	77.7168	0.72862	74.8558	2.07039	62.8922	1.10114	55.9608	0.54858	27.0273	0.7543
			53.861	85.3358	4.04009	77.7577	0.7276	74.8983	2.05693	62.913	1.09062	55.9942	0.54587	27.0403	0.75287
			53.9768	85.3718	4.04799	77.8047	0.72333	74.9378	2.0436	62.9342	1.07869	56.0268	0.5399	27.1432	0.7767
			54.0927	85.4007	4.05433	77.8469	0.72338	74.9758	2.03879	62.953	1.07403	56.0586	0.53298	27.0493	0.74859
			54.2085	85.4247	4.04613	77.8845	0.73385	75.0177	2.03689	62.9699	1.07337	56.0922	0.53447	27.0582	0.7457
			54.3243	85.4599	4.03593	77.9253	0.74296	75.0607	2.04099	62.984	1.0667	56.1285	0.53519	27.0693	0.73719
			54.4402	85.4998	4.03073	77.9627	0.74872	75.1099	2.04317	63.0039	1.04789	56.1603	0.53069	27.083	0.73033
			54.556	85.5322	4.03179	77.9981	0.75822	75.1632	2.04025	63.0244	1.02671	56.1793	0.52519	27.0891	0.73419
			54.6718	85.56	4.03315	78.0414	0.76999	75.2077	2.0363	63.0457	1.01768	56.1937	0.51567	27.0988	0.7374
			54.7876	85.5925	4.03771	78.0855	0.77303	75.2491	2.03355	63.0715	1.00526	56.2157	0.51284	27.1115	0.73796
			54.9035	85.6249	4.04433	78.1252	0.77229	75.294	2.02853	63.096	0.99132	56.2415	0.52014	27.1191	0.73804
			55.0193	85.6539	4.03927	78.1661	0.7746	75.3419	2.01898	63.1173	0.97881	56.2676	0.52094	27.1331	0.72815
			55.1351	85.6833	4.02664	78.2082	0.77968	75.387	2.01535	63.1347	0.96858	56.2932	0.51647	27.1527	0.72147
			55.251	85.7136	4.0115	78.2528	0.78714	75.4366	2.01235	63.15	0.96208	56.3203	0.51985	27.1727	0.71989
			55.3668	85.7471	3.99563	78.2976	0.79235	75.4903	2.00135	63.165	0.96334	56.3473	0.52762	27.1866	0.71542
			55.4826	85.7813	3.98989	78.339	0.79718	75.539	1.99713	63.1797	0.96799	56.3699	0.53178	27.2012	0.71932
			55.5985	85.8105	3.99093	78.3766	0.80235	75.587	1.99707	63.2017	0.97253	56.3933	0.53767	27.2156	0.72657
			55.7143	85.8405	3.9985	78.4185	0.80332	75.6334	2.00028	63.2302	0.98492	56.4203	0.55133	27.2263	0.72533
			55.8301	85.8775	4.00934	78.4648	0.80065	75.6852	2.01452	63.2587	1.00027	56.4445	0.56014	27.2416	0.7269
			55.946	85.9104	4.00842	78.5084	0.79721	75.7333	2.02197	63.2867	1.0109	56.471	0.56093	27.2597	0.73032
			56.0618	85.9508	4.01221	78.554	0.78891	75.7697	2.01689	63.3194	1.0165	56.5024	0.56063	27.2762	0.72772
			56.1776	85.9958	4.02371	78.6035	0.78496	75.8089	2.00675	63.3587	1.02435	56.533	0.55825	27.2925	0.72572
			56.2934	86.0323	4.03953	78.6485	0.78306	75.8558	2.00273	63.3961	1.03734	56.5625	0.55353	27.3156	0.72362
			56.4093	86.0645	4.05772	78.6876	0.77442	75.9037	2.00701	63.4235	1.04965	56.5917	0.54652	27.3336	0.72606
			56.5251	86.0905	4.06347	78.7213	0.77045	75.9434	2.01017	63.4478	1.05399	56.6201	0.54465	27.3498	0.72838
			56.6409	86.1279	4.06941	78.7528	0.77406	75.9748	2.01378	63.4737	1.05604	56.6417	0.54691	27.3687	0.7251
			56.7568	86.1762	4.07575	78.7818	0.76906	76.0063	2.02077	63.4997	1.06721	56.6555	0.54654	27.3838	0.7291
			56.8726	86.2158	4.07754	78.8159	0.75788	76.0451	2.03444	63.5254	1.08407	56.6687	0.54718	27.394	0.73806
			56.9884	86.2606	4.08282	78.859	0.75045	76.087	2.047	63.5512	1.09926	56.6816	0.54397	27.403	0.74066
			57.1043	86.305	4.08834	78.9014	0.7474	76.1215	2.05493	63.5939	1.11534	56.6964	0.53811	27.409	0.74063
			57.2201	86.3451	4.09098	78.9436	0.74857	76.1554	2.07188	63.6385	1.13098	56.7059	0.53867	27.4176	0.73809
			57.3359	86.3736	4.07478	78.9828	0.74704	76.2008	2.08254	63.6739	1.14446	56.719	0.54054	27.4279	0.73508
			57.4517	86.3967	4.06237	79.0201	0.74518	76.25	2.08716	63.7108	1.16325	56.7431	0.53394	27.428	0.73498
			57.5676	86.415	4.04875	79.0606	0.745	76.2983	2.09201	63.7399	1.18307	56.7473	0.53995	27.4312	0.73573
			57.6834	86.4315	4.03149	79.0961	0.74593	76.3391	2.10785	63.7629	1.19964	56.7568	0.54441	27.433	0.73629
			57.7992	86.4477	4.01344	79.1277	0.74745	76.3835	2.11462	63.7874	1.21613	56.76	0.53904	27.4364	0.73777

## Sheet: Fig. 2I
	Fig 2I		Time	Temperature change ΔT
			s	°C	percentage overlap (%)
				0	0(err)	25	25(err)	50	50(err)	75	75(err)
			0	0	0	0	0	0	0	0	0
			0.11583	0.19751	0.05483	0.26767	0.25793	0.22822	0.16087	0.17202	0.00546
			0.23166	0.66445	0.13994	0.96081	0.60112	0.98869	0.29477	0.52211	0.02155
			0.34749	1.1652	0.16394	1.87657	0.84415	1.90581	0.34965	0.94267	0.01082
			0.46332	1.62295	0.17872	2.82184	0.86155	2.6719	0.38418	1.47876	0.09106
			0.57915	2.13404	0.23988	3.67365	0.74973	3.48994	0.46471	1.95674	0.14589
			0.69498	2.64331	0.2919	4.49621	0.69781	4.25445	0.58339	2.33717	0.07529
			0.81081	3.08837	0.31693	5.30831	0.70367	4.92799	0.60173	2.73857	0.03865
			0.92664	3.51564	0.34897	6.11951	0.71639	5.65375	0.60442	3.14524	0.0304
			1.04247	3.93807	0.3627	6.86221	0.70959	6.35528	0.64587	3.51346	0.03615
			1.1583	4.38216	0.35542	7.53918	0.75603	7.03504	0.67535	3.84106	0.09089
			1.27413	4.82646	0.34236	8.23442	0.78548	7.70273	0.67719	4.21061	0.1417
			1.38996	5.28242	0.33791	8.93138	0.81393	8.36145	0.68483	4.67904	0.29192
			1.50579	5.71273	0.34726	9.64564	0.83841	9.07882	0.69098	5.10976	0.45342
			1.62162	6.14502	0.34887	10.3142	0.80509	9.79266	0.69077	5.46955	0.50733
			1.73745	6.59703	0.35917	10.9765	0.76262	10.4828	0.78643	5.82483	0.49357
			1.85328	7.00874	0.35889	11.6535	0.76134	11.145	0.86527	6.16272	0.51937
			1.96911	7.41231	0.36281	12.3141	0.78381	11.7722	0.86648	6.52577	0.51784
			2.08494	7.81375	0.37776	12.9765	0.77364	12.3779	0.89159	6.87669	0.47423
			2.20077	8.20462	0.36906	13.6309	0.79685	12.9949	0.8951	7.22694	0.50159
			2.3166	8.58611	0.37975	14.2554	0.83584	13.5939	0.88741	7.56585	0.50605
			2.43243	8.9725	0.40356	14.8659	0.82715	14.1944	0.9361	7.88414	0.53089
			2.54826	9.34884	0.41496	15.4686	0.84196	14.8043	0.94371	8.22058	0.58487
			2.66409	9.72552	0.4084	16.0639	0.90291	15.3857	0.92905	8.53385	0.58966
			2.77992	10.1072	0.39474	16.6804	0.91685	15.9496	0.95019	8.93003	0.54474
			2.89575	10.5002	0.38574	17.2716	0.91215	16.4981	0.94482	9.33685	0.53117
			3.01158	10.8916	0.38122	17.8444	0.96679	17.078	0.9657	9.64736	0.57854
			3.12741	11.2854	0.4157	18.4121	1.01298	17.6393	1.00193	9.98118	0.61647
			3.24324	11.6908	0.43509	18.9405	1.03568	18.204	0.99706	10.3285	0.62174
			3.35907	12.0745	0.40984	19.4769	1.0892	18.7689	1.00405	10.6422	0.61837
			3.4749	12.4205	0.42005	20.1015	1.12816	19.2961	1.04621	10.9404	0.62931
			3.59073	12.7634	0.43868	20.7086	1.15001	19.8385	1.08533	11.2607	0.65316
			3.70656	13.1334	0.4537	21.2248	1.17382	20.3746	1.1319	11.5642	0.68099
			3.82239	13.4884	0.46256	21.7718	1.20259	20.9305	1.15094	11.8875	0.72451
			3.93822	13.8262	0.46872	22.3185	1.2327	21.5341	1.21143	12.2328	0.75655
			4.05405	14.1651	0.46585	22.8337	1.22911	22.0998	1.29952	12.5261	0.79083
			4.16988	14.5094	0.47819	23.4033	1.25665	22.6321	1.29245	12.8238	0.80608
			4.28571	14.8429	0.50171	23.9654	1.29561	23.1631	1.28196	13.1693	0.85637
			4.40154	15.1953	0.55685	24.4846	1.3099	23.696	1.31986	13.5052	0.9045
			4.51737	15.5542	0.59252	25.0092	1.34556	24.2563	1.37435	13.8134	0.9213
			4.6332	15.8849	0.59887	25.5083	1.39128	24.7749	1.39197	14.1438	0.9172
			4.74903	16.2097	0.61625	26.0227	1.38951	25.2412	1.384	14.4491	0.88089
			4.86486	16.5501	0.6334	26.5581	1.41317	25.7366	1.40525	14.7508	0.90187
			4.98069	16.8856	0.64876	27.0912	1.50738	26.2851	1.43195	15.0591	0.95695
			5.09653	17.1887	0.64807	27.6321	1.64246	26.8552	1.46283	15.3519	0.98967
			5.21236	17.4859	0.64005	28.1655	1.69147	27.3878	1.50869	15.6257	1.02968
			5.32819	17.8013	0.63212	28.6549	1.69085	27.905	1.51924	15.9121	1.05876
			5.44402	18.1215	0.64472	29.1165	1.69996	28.4215	1.52213	16.2072	1.07757
			5.55985	18.415	0.65737	29.6151	1.73155	28.8923	1.55556	16.4824	1.13082
			5.67568	18.7005	0.67542	30.1328	1.82083	29.3677	1.54498	16.7797	1.14437
			5.79151	19.0246	0.73986	30.6276	1.86193	29.8819	1.54499	17.084	1.15348
			5.90734	19.3445	0.77991	31.0984	1.8515	30.3803	1.57728	17.3738	1.18278
			6.02317	19.6407	0.78859	31.5474	1.85982	30.8404	1.57612	17.6492	1.17204
			6.139	19.9552	0.80591	31.9933	1.8955	31.3012	1.60088	17.9351	1.19629
			6.25483	20.2516	0.81991	32.4796	1.91822	31.7569	1.6139	18.2174	1.25264
			6.37066	20.5439	0.82584	32.9624	1.96763	32.2159	1.61477	18.5283	1.28218
			6.48649	20.8459	0.82074	33.429	2.00389	32.6799	1.64457	18.8905	1.22895
			6.60232	21.12	0.84259	33.8825	1.98859	33.1499	1.6488	19.2304	1.2244
			6.71815	21.4108	0.90523	34.3274	1.99227	33.617	1.66474	19.4976	1.29512
			6.83398	21.7178	0.96634	34.8077	1.99279	34.0792	1.71832	19.764	1.26738
			6.94981	22.0073	0.978	35.3102	1.95557	34.5293	1.72773	20.0805	1.285
			7.06564	22.2877	0.96684	35.7874	1.95896	34.9652	1.73544	20.4339	1.45081
			7.18147	22.5612	0.97	36.2257	1.98306	35.389	1.78636	20.7661	1.5568
			7.2973	22.8392	0.96702	36.6724	1.99639	35.8167	1.79641	21.0423	1.58443
			7.41313	23.1172	0.96141	37.1223	2.0152	36.234	1.79289	21.2937	1.60377
			7.52896	23.3807	0.98492	37.5441	2.02743	36.6492	1.82556	21.5539	1.6111
			7.64479	23.6645	1.0404	37.9721	2.02781	37.0943	1.83487	21.8524	1.64281
			7.76062	23.9578	1.0832	38.3963	2.04422	37.5129	1.82761	22.1445	1.63554
			7.87645	24.2235	1.10269	38.8248	2.06211	37.9448	1.82112	22.4082	1.66767
			7.99228	24.479	1.13503	39.2486	2.066	38.405	1.847	22.6662	1.70693
			8.10811	24.7526	1.14506	39.6546	2.08467	38.8523	1.86788	22.9459	1.73079
			8.22394	25.0394	1.13505	40.0531	2.09769	39.2995	1.79957	23.2158	1.78214
			8.33977	25.3003	1.13813	40.4415	2.11498	39.7292	1.75055	23.4804	1.79441
			8.4556	25.5662	1.15866	40.8505	2.14731	40.1361	1.76912	23.808	1.73901
			8.57143	25.8435	1.17153	41.2446	2.17371	40.5431	1.7952	24.1117	1.71676
			8.68726	26.1063	1.17141	41.6495	2.20576	40.9547	1.8159	24.3589	1.74176
			8.80309	26.3552	1.16731	42.0445	2.22929	41.3725	1.83612	24.6472	1.74255
			8.91892	26.6033	1.19435	42.4228	2.24291	41.7796	1.85053	24.9203	1.76268
			9.03475	26.8582	1.22372	42.82	2.27945	42.1801	1.87582	25.1594	1.7693
			9.15058	27.1106	1.23343	43.1908	2.32651	42.5772	1.88445	25.3716	1.79218
			9.26641	27.3557	1.23401	43.5569	2.34645	42.9732	1.89674	25.6171	1.80782
			9.38224	27.6041	1.23557	43.9476	2.32162	43.3833	1.92816	25.8839	1.84015
			9.49807	27.8421	1.25731	44.3345	2.33306	43.8062	1.94728	26.1222	1.88522
			9.6139	28.0736	1.27438	44.6942	2.37284	44.248	2.00742	26.368	1.93763
			9.72973	28.3278	1.29123	45.0616	2.38541	44.6709	2.07312	26.6152	2.00575
			9.84556	28.5862	1.31195	45.4402	2.42355	45.0474	2.07638	26.895	1.99655
			9.96139	28.834	1.32956	45.8083	2.44654	45.4337	2.07297	27.2075	2.04309
			10.0772	29.065	1.32984	46.1643	2.46053	45.8181	2.08297	27.5508	2.21726
			10.193	29.2876	1.32993	46.5206	2.49398	46.1908	2.0696	27.8468	2.33136
			10.3089	29.5133	1.33667	46.9083	2.56445	46.5403	2.05015	28.0748	2.33851
			10.4247	29.7324	1.33959	47.2753	2.63266	46.8946	2.07547	28.3212	2.35476
			10.5405	29.9572	1.33593	47.6136	2.65989	47.2707	2.08876	28.5782	2.35315
			10.6564	30.1822	1.32781	47.9634	2.68342	47.6162	2.09366	28.8235	2.35714
			10.7722	30.4101	1.33836	48.3281	2.70473	47.9595	2.11464	29.0661	2.38155
			10.888	30.6418	1.36028	48.7124	2.76628	48.3046	2.10014	29.2904	2.4235
			11.0039	30.8619	1.36828	49.0836	2.83808	48.6315	2.08243	29.5256	2.47802
			11.1197	31.0787	1.3751	49.4396	2.84579	49.0014	2.09988	29.7694	2.54305
			11.2355	31.2916	1.3975	49.8036	2.82185	49.3968	2.11721	30.009	2.55777
			11.3514	31.5109	1.40518	50.1436	2.86339	49.7366	2.11361	30.2341	2.52222
			11.4672	31.7413	1.41163	50.4533	2.89651	50.0771	2.12088	30.5131	2.52122
			11.583	31.9601	1.42701	50.7561	2.88805	50.4405	2.1527	30.7952	2.52628
			11.6988	32.1583	1.431	51.0948	2.87233	50.7992	2.166	31.0149	2.54804
			11.8147	32.364	1.44649	51.4285	2.86304	51.1444	2.17049	31.2428	2.56778
			11.9305	32.5765	1.44581	51.7563	2.88185	51.5014	2.19542	31.4857	2.55284
			12.0463	32.7874	1.43651	52.0849	2.91472	51.8412	2.21052	31.7347	2.60739
			12.1622	32.9915	1.44707	52.3903	2.93773	52.1651	2.22125	31.9886	2.65841
			12.278	33.1923	1.4547	52.7304	2.96985	52.5005	2.23523	32.2362	2.68418
			12.3938	33.3995	1.4467	53.0393	3.07438	52.856	2.25705	32.4783	2.74264
			12.5097	33.6043	1.43735	53.3671	3.09424	53.2409	2.32122	32.6872	2.76227
			12.6255	33.8008	1.45466	53.6213	3.16619	53.6294	2.3974	32.9063	2.77317
			12.7413	33.9882	1.47553	53.8705	3.25304	53.992	2.41298	33.1455	2.82015
			12.8571	34.1642	1.49859	54.1625	3.28162	54.3353	2.4239	33.3516	2.85978
			12.973	34.349	1.52024	54.4519	3.29959	54.6795	2.45458	33.593	2.89348
			13.0888	34.5482	1.51829	54.7546	3.30583	55.0492	2.46871	33.8432	2.91746
			13.2046	34.7518	1.52422	55.0571	3.29864	55.438	2.51101	34.0608	2.92953
			13.3205	34.9675	1.51811	55.3454	3.29277	55.7855	2.55754	34.2945	2.98943
			13.4363	35.1454	1.51713	55.6402	3.3296	56.1037	2.57659	34.531	3.01848
			13.5521	35.2839	1.53591	55.9396	3.36254	56.4401	2.62174	34.7511	3.03756
			13.6679	35.4353	1.5415	56.2576	3.36691	56.8001	2.65662	34.9657	3.06242
			13.7838	35.5641	1.55575	56.701	3.1885	57.1414	2.65387	35.186	3.08142
			13.8996	35.7316	1.57265	57.1176	3.04243	57.4712	2.66996	35.4494	3.16033
			14.0154	35.8857	1.56128	57.3975	3.06848	57.7901	2.68585	35.6957	3.2095
			14.1313	36.0432	1.5517	57.6548	3.10244	58.0789	2.68436	35.898	3.19563
			14.2471	36.2197	1.54347	57.9264	3.11781	58.3793	2.68875	36.1079	3.20541
			14.3629	36.4002	1.52014	58.2221	3.13408	58.6962	2.69121	36.3183	3.21683
			14.4788	36.5733	1.48726	58.4477	3.19965	58.9912	2.68863	36.5375	3.2446
			14.5946	36.7433	1.45818	58.6602	3.27734	59.269	2.69218	36.7724	3.25068
			14.7104	36.9093	1.44094	58.8785	3.36811	59.5791	2.71794	36.9972	3.29176
			14.8262	37.0866	1.41123	59.1506	3.39109	59.9034	2.72163	37.1863	3.35587
			14.9421	37.367	1.32194	59.4131	3.3986	60.2179	2.72777	37.3721	3.3634
			15.0579	37.62	1.28639	59.6838	3.42051	60.5287	2.76259	37.5701	3.39368
			15.1738	37.8976	1.27132	59.9549	3.4321	60.8117	2.77417	37.7994	3.39602
			15.2896	38.1991	1.3245	60.2285	3.41082	61.0969	2.78099	38.0466	3.38961
			15.4054	38.3769	1.30172	60.5057	3.40914	61.3803	2.78031	38.2769	3.41655
			15.5212	38.5356	1.29779	60.7758	3.42619	61.6548	2.77825	38.4966	3.4617
			15.6371	38.7151	1.30554	61.0461	3.43256	61.9246	2.7741	38.6936	3.50216
			15.7529	38.8924	1.31442	61.3074	3.443	62.2074	2.76269	38.9044	3.5356
			15.8687	39.0466	1.30513	61.7049	3.32919	62.4907	2.76676	39.1001	3.57501
			15.9846	39.2311	1.30158	62.0912	3.25786	62.7438	2.77102	39.3035	3.62858
			16.1004	39.4147	1.30647	62.3432	3.28397	62.9885	2.74029	39.5282	3.65631
			16.2162	39.561	1.27462	62.5974	3.27295	63.2486	2.73033	39.7308	3.67207
			16.332	39.7352	1.26698	62.8123	3.28946	63.4942	2.73999	39.9079	3.7078
			16.4479	39.8889	1.26369	63.0288	3.34378	63.7392	2.73283	40.0852	3.70974
			16.5637	40.0383	1.23875	63.2322	3.40953	64.003	2.72488	40.2805	3.6868
			16.6795	40.189	1.21956	63.4208	3.44733	64.2394	2.72192	40.5093	3.70855
			16.7954	40.3403	1.21785	63.6883	3.47006	64.4885	2.71547	40.7372	3.75979
			16.9112	40.4944	1.20406	63.9693	3.54162	64.7801	2.73277	40.9346	3.81183
			17.027	40.6499	1.20038	64.2145	3.5694	65.0629	2.76057	41.1187	3.85113
			17.1429	40.8127	1.21396	64.466	3.57143	65.3177	2.74879	41.3062	3.85113
			17.2587	40.9778	1.23129	64.7119	3.58283	65.5853	2.6915	41.5192	3.8549
			17.3745	41.1545	1.25003	64.9342	3.59084	65.8582	2.64626	41.7169	3.87226
			17.4903	41.3281	1.26837	65.1737	3.59394	66.0953	2.63823	41.9081	3.91489
			17.6062	41.4918	1.27265	65.4191	3.60327	66.3383	2.63298	42.0926	3.94624
			17.722	41.6467	1.26977	65.6809	3.60571	66.5952	2.61301	42.2712	3.95258
			17.8378	41.7903	1.27459	66.0578	3.51161	66.8388	2.60262	42.4712	3.98471
			17.9537	41.9386	1.28306	66.3702	3.44136	67.0304	2.59428	42.6692	3.99856
			18.0695	42.0857	1.28179	66.5696	3.44789	67.2355	2.58007	42.8479	3.98517
			18.1853	42.237	1.26969	66.8083	3.45255	67.4533	2.57509	43.028	3.9774
			18.3012	42.3839	1.25825	67.0212	3.44121	67.6554	2.56782	43.2169	3.99531
			18.417	42.5299	1.23462	67.228	3.46161	67.9053	2.56786	43.4076	4.03021
			18.5328	42.6835	1.22832	67.4423	3.49645	68.1178	2.54532	43.5987	4.07853
			18.6486	42.8393	1.24437	67.6447	3.53289	68.313	2.52372	43.7914	4.13881
			18.7645	42.9898	1.24902	67.8362	3.56374	68.5164	2.51102	43.9822	4.16891
			18.8803	43.1341	1.24483	68.0311	3.57283	68.7251	2.51787	44.1592	4.17183
			18.9961	43.2822	1.24817	68.2468	3.58218	68.9696	2.53478	44.3477	4.21386
			19.112	43.4277	1.25642	68.4899	3.61042	69.2079	2.54141	44.5492	4.25732
			19.2278	43.5509	1.24564	68.712	3.64464	69.4474	2.55226	44.7383	4.23193
			19.3436	43.6799	1.22841	68.9211	3.68264	69.7028	2.5651	44.9251	4.24406
			19.4595	43.8022	1.20112	69.1276	3.70728	70.0046	2.59461	45.115	4.28961
			19.5753	43.9549	1.18648	69.3161	3.72188	70.2875	2.63155	45.2957	4.29715
			19.6911	44.1032	1.18924	69.5162	3.75058	70.5148	2.6394	45.4738	4.32034
			19.807	44.2377	1.1883	69.7351	3.76138	70.7323	2.64127	45.6581	4.35487
			19.9228	44.3721	1.18072	69.945	3.77364	70.9654	2.65906	45.8565	4.31551
			20.0386	44.5053	1.18018	70.1486	3.77757	71.3181	2.7157	46.0572	4.26942
			20.1544	44.6512	1.18216	70.3627	3.75507	71.6291	2.77087	46.2475	4.24914
			20.2703	44.7975	1.19175	70.5755	3.75134	71.8348	2.77113	46.4238	4.25768
			20.3861	44.9318	1.19818	70.7902	3.78235	72.0703	2.77087	46.5979	4.31127
			20.5019	45.0665	1.20356	70.985	3.79084	72.3173	2.77816	46.7786	4.33906
			20.6178	45.2542	1.24974	71.1757	3.76113	72.5339	2.76961	46.9568	4.36794
			20.7336	45.4405	1.30061	71.3637	3.74185	72.7446	2.75736	47.1393	4.40431
			20.8494	45.574	1.28737	71.5543	3.73168	72.9635	2.75749	47.3062	4.43229
			20.9653	45.7027	1.2728	71.7406	3.71399	73.1672	2.76457	47.4658	4.44863
			21.0811	45.8453	1.28006	71.9315	3.72629	73.3866	2.78625	47.6574	4.44841
			21.1969	45.9961	1.28357	72.0866	3.68554	73.6045	2.75449	47.8503	4.46467
			21.3127	46.1297	1.27854	72.2596	3.63099	73.8229	2.72485	48.021	4.4763
			21.4286	46.244	1.28708	72.4612	3.58823	74.0657	2.7414	48.1929	4.48005
			21.5444	46.3669	1.29484	72.6349	3.55582	74.2889	2.75707	48.3987	4.53398
			21.6602	46.5203	1.30421	72.7882	3.52133	74.4776	2.79094	48.6008	4.60116
			21.7761	46.679	1.3079	73.0094	3.51333	74.6818	2.81361	48.7691	4.63417
			21.8919	46.8241	1.30835	73.2023	3.49424	74.9021	2.80608	48.9381	4.64399
			22.0077	46.9494	1.31695	73.367	3.49669	75.1081	2.79848	49.1101	4.67963
			22.1236	47.0799	1.33572	73.562	3.50236	75.3099	2.80211	49.2797	4.68993
			22.2394	47.2185	1.3428	73.7519	3.49065	75.517	2.81004	49.4374	4.67529
			22.3552	47.3319	1.3408	73.9356	3.48627	75.7338	2.80868	49.6126	4.70772
			22.471	47.4377	1.3434	74.154	3.47969	75.9513	2.80667	49.8044	4.74263
			22.5869	47.5419	1.34605	74.3547	3.45889	76.1784	2.82328	49.9684	4.72809
			22.7027	47.642	1.36357	74.5188	3.46799	76.398	2.8429	50.1262	4.7009
			22.8185	47.7452	1.37595	74.7482	3.56183	76.5857	2.85378	50.2679	4.72365
			22.9344	47.851	1.36643	75.0391	3.71249	76.7832	2.85636	50.4074	4.73485
			23.0502	47.9638	1.36255	75.2754	3.77856	76.9783	2.85237	50.5748	4.75648
			23.166	48.0825	1.37352	75.4412	3.77845	77.1737	2.858	50.744	4.78833
			23.2818	48.2012	1.36865	75.6002	3.78915	77.3751	2.87045	50.9048	4.79669
			23.3977	48.3237	1.34955	75.7713	3.82744	77.5746	2.87937	51.0647	4.81248
			23.5135	48.4421	1.34451	75.9512	3.85864	77.774	2.88049	51.2277	4.85735
			23.6293	48.5513	1.34592	76.1192	3.86461	77.9744	2.87534	51.3744	4.87703
			23.7452	48.6692	1.3351	76.2702	3.87462	78.1572	2.87092	51.5283	4.88741
			23.861	48.7714	1.36938	76.4285	3.89201	78.3439	2.84897	51.7	4.91937
			23.9768	48.8768	1.40835	76.5979	3.90211	78.5474	2.83266	51.8585	4.94229
			24.0927	48.978	1.44999	76.7654	3.9109	78.7452	2.83399	52.0207	4.97155
			24.2085	49.1008	1.43828	76.9123	3.91546	78.9328	2.83955	52.1846	5.00884
			24.3243	49.2194	1.4377	77.0581	3.92219	79.1232	2.84819	52.3267	5.04434
			24.4401	49.3339	1.44457	77.1917	3.91685	79.3367	2.8672	52.4791	5.06509
			24.556	49.4354	1.44129	77.3222	3.88547	79.5382	2.89028	52.6445	5.12439
			24.6718	49.5353	1.4351	77.4728	3.8606	79.715	2.89988	52.7881	5.16251
			24.7876	49.6374	1.43555	77.6166	3.84418	79.8591	2.88731	52.9522	5.17094
			24.9035	49.7287	1.43157	77.7665	3.82671	79.985	2.87154	53.1242	5.19475
			25.0193	49.8084	1.43371	77.9149	3.82602	80.0986	2.8758	53.2606	5.20317
			25.1351	49.9012	1.44555	78.0555	3.82898	80.2104	2.8812	53.3958	5.22688
			25.251	50.0386	1.38567	78.2056	3.82151	80.3457	2.8757	53.5566	5.25897
			25.3668	50.165	1.34037	78.3565	3.83843	80.4938	2.87589	53.7032	5.27369
			25.4826	50.2596	1.36002	78.4959	3.84997	80.6704	2.87458	53.8707	5.31989
			25.5985	50.3718	1.36829	78.6402	3.83473	80.8385	2.85755	54.0556	5.38219
			25.7143	50.4821	1.37948	78.8101	3.82568	80.9854	2.8743	54.2392	5.47122
			25.8301	50.5836	1.38434	78.9641	3.81465	81.1361	2.90105	54.4356	5.55561
			25.9459	50.6858	1.38579	79.1049	3.8038	81.2777	2.89969	54.5877	5.57435
			26.0618	50.792	1.39163	79.2601	3.81249	81.4346	2.92635	54.7134	5.60349
			26.1776	50.8954	1.39723	79.4131	3.83693	81.6064	2.96316	54.8491	5.62923
			26.2934	51.0012	1.4011	79.5502	3.84645	81.8357	3.01312	54.9918	5.63302
			26.4093	51.1058	1.40314	79.6804	3.86049	82.0535	3.07248	55.1468	5.64724
			26.5251	51.2031	1.39746	79.8273	3.88187	82.1896	3.08927	55.3092	5.66343
			26.6409	51.3028	1.38932	79.964	3.87496	82.3312	3.08753	55.4719	5.66849
			26.7568	51.4009	1.38957	80.0991	3.90285	82.5067	3.07939	55.6249	5.65819
			26.8726	51.5138	1.40592	80.2443	3.93756	82.6766	3.09826	55.7667	5.66969
			26.9884	51.6343	1.41711	80.3718	3.94993	82.8187	3.12297	55.9148	5.6829
			27.1043	51.7349	1.41451	80.502	3.96965	82.9597	3.13029	56.0691	5.70957
			27.2201	51.822	1.41143	80.6512	3.97832	83.1096	3.1471	56.2369	5.75302
			27.3359	51.9151	1.40357	80.7868	3.98433	83.2771	3.17528	56.3877	5.76184
			27.4517	52.0077	1.38009	80.9215	4.00841	83.4597	3.19215	56.5192	5.77789
			27.5676	52.0969	1.36334	81.0703	4.03108	83.6132	3.19448	56.6361	5.83524
			27.6834	52.1846	1.36289	81.1767	4.01752	83.7685	3.21098	56.7563	5.86695
			27.7992	52.276	1.36798	81.2797	4.00099	83.9451	3.24142	56.9035	5.86026
			27.9151	52.3638	1.37427	81.4018	4.01197	84.1182	3.26717	57.053	5.90371
			28.0309	52.4531	1.37857	81.5055	4.01728	84.2837	3.28767	57.1919	5.93838
			28.1467	52.5445	1.38719	81.6193	4.02419	84.4562	3.30519	57.3193	5.94888
			28.2626	52.6385	1.38283	81.7547	4.04597	84.629	3.30883	57.4679	5.97093
			28.3784	52.7336	1.36673	81.873	4.04596	84.7863	3.28495	57.6307	5.99993
			28.4942	52.8205	1.36543	82.0062	4.02397	84.9616	3.2858	57.7625	5.99247
			28.61	52.9199	1.37144	82.1696	4.00436	85.1513	3.29935	57.8971	5.98587
			28.7259	53.0137	1.37177	82.3103	3.97594	85.3165	3.28401	58.0429	6.00843
			28.8417	53.0966	1.36926	82.4399	3.94666	85.4609	3.27504	58.1881	6.01265
			28.9575	53.1882	1.37283	82.561	3.95109	85.6182	3.28841	58.3386	6.02591
			29.0734	53.2818	1.37615	82.6716	3.95144	85.7576	3.2893	58.5155	6.08936
			29.1892	53.3726	1.38336	82.7824	3.9268	85.8893	3.28468	58.6799	6.16288
			29.305	53.452	1.40044	82.9052	3.91767	86.0332	3.28017	58.7945	6.19321
			29.4209	53.5342	1.42018	83.0395	3.91662	86.1768	3.26149	58.9014	6.20764
			29.5367	53.6172	1.44183	83.1465	3.89886	86.3367	3.25851	59.0323	6.23922
			29.6525	53.6855	1.45246	83.2685	3.90333	86.5073	3.26911	59.145	6.29162
			29.7683	53.7684	1.46627	83.3863	3.9118	86.6609	3.2427	59.2442	6.32826
			29.8842	53.8632	1.48492	83.4998	3.92223	86.8173	3.22728	59.3677	6.36565
			30	53.9501	1.49501	83.634	3.95288	86.9664	3.24189	59.4841	6.39415
			30.1158	54.0343	1.50915	83.7563	3.96955	87.1034	3.23398	59.6062	6.42135
			30.2317	54.1154	1.52328	83.8766	3.97622	87.261	3.21005	59.739	6.44712
			30.3475	54.197	1.52822	84.0138	3.98417	87.4199	3.20196	59.878	6.46142
			30.4633	54.2776	1.54029	84.1611	3.98505	87.5522	3.19732	60.0431	6.44729
			30.5791	54.3481	1.56069	84.2776	3.9854	87.6967	3.201	60.2028	6.47169
			30.695	54.4162	1.5727	84.3927	3.99211	87.8633	3.22527	60.3422	6.57583
			30.8108	54.5045	1.5767	84.519	3.98466	88.0113	3.23027	60.4577	6.67437
			30.9266	54.5939	1.58187	84.6343	3.97901	88.1485	3.22125	60.576	6.72721
			31.0425	54.6626	1.59043	84.8122	3.98076	88.293	3.23443	60.6947	6.74384
			31.1583	54.7225	1.59262	84.9994	3.98167	88.4309	3.23649	60.8023	6.75615
			31.2741	54.8021	1.6111	85.1283	3.97677	88.5669	3.2067	60.9204	6.77599
			31.39	54.8713	1.61644	85.2522	3.98681	88.7053	3.196	61.0368	6.78829
			31.5058	54.9474	1.61964	85.3707	4.00086	88.8282	3.18945	61.167	6.77484
			31.6216	55.0309	1.62767	85.4816	4.00344	88.9705	3.17738	61.2956	6.75624
			31.7374	55.1061	1.62945	85.5674	3.9988	89.1077	3.17564	61.4282	6.79736
			31.8533	55.175	1.63768	85.6486	3.99284	89.233	3.18395	61.5733	6.8356
			31.9691	55.2403	1.65295	85.7686	4.00047	89.3755	3.20052	61.6914	6.84278
			32.0849	55.3103	1.66806	85.8775	4.00337	89.4965	3.20609	61.7983	6.82966
			32.2008	55.386	1.67858	85.9645	3.99262	89.6157	3.19855	61.9127	6.80337
			32.3166	55.4611	1.68121	86.0683	3.98837	89.7514	3.18834	62.0032	6.82968
			32.4324	55.528	1.68622	86.1617	3.98533	89.8652	3.1768	62.0913	6.85505
			32.5483	55.5994	1.67798	86.2463	3.98423	89.9692	3.16826	62.2189	6.86344
			32.6641	55.7131	1.70136	86.3399	3.99124	90.0798	3.1567	62.365	6.91912
			32.7799	55.8181	1.72808	86.4388	3.98615	90.1934	3.14998	62.5054	6.97137
			32.8957	55.8945	1.72269	86.5379	3.97577	90.3019	3.13453	62.6309	6.98459
			33.0116	55.9892	1.73269	86.6486	3.9871	90.4348	3.12521	62.743	7.04725
			33.1274	56.0754	1.73897	86.754	3.98632	90.5597	3.12066	62.8718	7.07945
			33.2432	56.1468	1.73678	86.8507	3.98811	90.6817	3.12049	63.0318	7.08468
			33.3591	56.2144	1.7216	86.9662	4.01192	90.8001	3.10504	63.1731	7.10866
			33.4749	56.2877	1.71196	87.0747	4.01395	90.9201	3.09226	63.2863	7.10003
			33.5907	56.3621	1.70801	87.1717	4.01633	91.0463	3.09476	63.3959	7.09256
			33.7066	56.4344	1.709	87.2884	4.04788	91.156	3.09774	63.5065	7.13772
			33.8224	56.5017	1.71099	87.4129	4.08207	91.2636	3.10244	63.6155	7.18085
			33.9382	56.5614	1.70531	87.5176	4.10997	91.379	3.0897	63.7246	7.17656
			34.054	56.6212	1.69442	87.6017	4.12828	91.4966	3.0797	63.8383	7.19472
			34.1699	56.6768	1.68061	87.6901	4.12607	91.63	3.1011	63.9511	7.22239
			34.2857	56.7289	1.67249	87.7968	4.14003	91.7409	3.10678	64.0785	7.25099
			34.4015	56.7871	1.66127	87.895	4.1511	91.8337	3.08299	64.1981	7.30215
			34.5174	56.849	1.64071	87.9982	4.15455	91.9327	3.07896	64.3073	7.3434
			34.6332	56.9119	1.62114	88.1111	4.16839	92.042	3.08825	64.4191	7.34742
			34.749	56.9724	1.62311	88.2123	4.17052	92.1561	3.08659	64.5281	7.36188
			34.8649	57.0359	1.63297	88.3341	4.19636	92.262	3.08722	64.6284	7.37864
			34.9807	57.0945	1.62925	88.4519	4.21639	92.3554	3.08719	64.7461	7.35856
			35.0965	57.1407	1.6201	88.5569	4.21744	92.4405	3.07013	64.858	7.33722
			35.2124	57.197	1.61538	88.6696	4.25254	92.5586	3.06382	64.9753	7.35123
			35.3282	57.2556	1.61575	88.7878	4.25979	92.6828	3.06522	65.1247	7.38545
			35.444	57.3091	1.62482	88.9211	4.27382	92.7945	3.05847	65.2713	7.41567
			35.5598	57.3556	1.63604	89.0258	4.30679	92.9	3.0596	65.3872	7.44452
			35.6757	57.3995	1.63344	89.1116	4.32085	92.9941	3.06886	65.4904	7.44961
			35.7915	57.4436	1.62561	89.1906	4.33914	93.11	3.08629	65.6267	7.44392
			35.9073	57.4927	1.61797	89.2628	4.35054	93.2339	3.09802	65.7433	7.45398
			36.0232	57.5491	1.60869	89.3653	4.36673	93.3413	3.09593	65.8612	7.48206
			36.139	57.6108	1.60091	89.4618	4.36756	93.4464	3.10004	65.9769	7.51085
			36.2548	57.6676	1.5853	89.5565	4.37539	93.5631	3.12456	66.077	7.5081
			36.3707	57.7359	1.56352	89.6605	4.3993	93.6579	3.13612	66.194	7.50142
			36.4865	57.8167	1.54895	89.7539	4.39627	93.759	3.13964	66.3119	7.51928
			36.6023	57.8823	1.54263	89.8323	4.39521	93.8675	3.15492	66.4189	7.55082
			36.7182	57.9383	1.54377	89.9117	4.42099	93.9592	3.17233	66.5387	7.57462
			36.834	57.9939	1.55848	89.9929	4.43767	94.0813	3.18271	66.659	7.57531
			36.9498	58.0405	1.57568	90.0552	4.45581	94.2006	3.18316	66.7532	7.5875
			37.0656	58.0851	1.59321	90.1302	4.49056	94.2976	3.18123	66.8636	7.57432
			37.1815	58.1324	1.61164	90.2152	4.51276	94.4324	3.18566	66.9532	7.5503
			37.2973	58.1726	1.62325	90.2873	4.50034	94.5649	3.18499	67.0464	7.54084
			37.4131	58.2115	1.62827	90.3842	4.49991	94.6709	3.18284	67.174	7.5381
			37.529	58.2521	1.63391	90.4643	4.47551	94.8056	3.18949	67.2862	7.55374
			37.6448	58.2924	1.63483	90.5152	4.44702	94.9403	3.17494	67.3614	7.55938
			37.7606	58.3387	1.63434	90.597	4.4632	95.0452	3.15629	67.4552	7.55745
			37.8764	58.3835	1.6438	90.6841	4.46463	95.1651	3.15702	67.5635	7.5389
			37.9923	58.4236	1.65336	90.7767	4.46564	95.2813	3.16038	67.661	7.55506
			38.1081	58.4693	1.65233	90.8711	4.45408	95.3636	3.16127	67.7813	7.58645
			38.2239	58.5122	1.65592	90.9548	4.42758	95.4672	3.16579	67.9062	7.59866
			38.3398	58.5509	1.65704	91.0483	4.42983	95.5807	3.17971	68.0017	7.61743
			38.4556	58.5915	1.65383	91.162	4.46152	95.6608	3.18144	68.0819	7.63896
			38.5714	58.6325	1.66546	91.2603	4.4821	95.7493	3.17911	68.179	7.65031
			38.6873	58.6792	1.67699	91.3365	4.49753	95.8482	3.18724	68.2821	7.64794
			38.8031	58.7271	1.68194	91.4462	4.56131	95.9221	3.18156	68.3962	7.66913
			38.9189	58.7688	1.68529	91.541	4.61042	96.0273	3.17874	68.4424	7.60378
			39.0348	58.8003	1.68323	91.6023	4.62196	96.1429	3.19738	68.4775	7.55415
			39.1506	58.8357	1.67551	91.6938	4.63723	96.2246	3.21383	68.5233	7.48935
			39.2664	58.8782	1.66704	91.7894	4.6358	96.323	3.2263	68.5835	7.40426
			39.3822	58.9229	1.66075	91.8694	4.64031	96.4235	3.24623	68.6559	7.40849
			39.4981	58.9624	1.66223	91.9454	4.64993	96.5025	3.24951	68.737	7.39532
			39.6139	59.004	1.66066	92.0066	4.65214	96.5776	3.24737	68.8563	7.38625
			39.7297	59.0516	1.65648	92.0622	4.66457	96.6703	3.26036	68.9381	7.40746
			39.8456	59.0945	1.64626	92.1416	4.69373	96.7757	3.25547	69.0178	7.40146
			39.9614	59.1248	1.62717	92.2202	4.72068	96.8817	3.24476	69.1305	7.38634
			40.0772	59.1552	1.61223	92.3018	4.73402	96.9765	3.25716	69.2262	7.41361
			40.193	59.192	1.59907	92.3937	4.73441	97.0542	3.27375	69.3106	7.42122
			40.3089	59.2252	1.58298	92.4783	4.74693	97.1423	3.28724	69.4291	7.4314
			40.4247	59.2674	1.56177	92.5757	4.76293	97.2311	3.29697	69.6924	7.69898
			40.5405	59.3137	1.55083	92.6614	4.75208	97.3016	3.29293	69.9441	7.91772
			40.6564	59.3456	1.54185	92.7331	4.77581	97.3918	3.29527	70.0494	7.8953
			40.7722	59.3748	1.52505	92.8075	4.8079	97.4764	3.30024	70.1496	7.93049
			40.888	59.4044	1.50922	92.8688	4.80575	97.5509	3.29145	70.2751	7.98003
			41.0039	59.4285	1.4983	92.9205	4.80486	97.653	3.28141	70.4053	8.02813
			41.1197	59.4494	1.48512	92.9801	4.82263	97.7465	3.28775	70.4916	8.05533
			41.2355	59.4729	1.46874	93.0494	4.83499	97.8162	3.28954	70.5926	8.05884
			41.3513	59.4951	1.45874	93.1108	4.83526	97.9098	3.28802	70.7065	8.05216
			41.4672	59.5171	1.45504	93.1766	4.85502	98.0203	3.30789	70.8004	8.08799
			41.583	59.5471	1.44158	93.2437	4.86526	98.1096	3.29505	70.909	8.12663
			41.6988	59.5835	1.42891	93.2879	4.86057	98.1959	3.27974	71.0395	8.15277
			41.8147	59.6173	1.42014	93.3337	4.87574	98.2778	3.29883	71.1482	8.17993
			41.9305	59.6501	1.41516	93.3906	4.90756	98.3557	3.30109	71.254	8.18421
			42.0463	59.6824	1.41555	93.4373	4.91658	98.4327	3.29371	71.3712	8.19707
			42.1622	59.7184	1.40757	93.4928	4.91682	98.5133	3.30231	71.4217	8.2685
			42.278	59.7482	1.4	93.5477	4.93232	98.5943	3.30843	71.4648	8.32947
			42.3938	59.7754	1.38582	93.5973	4.94262	98.674	3.28962	71.5149	8.40038
			42.5097	59.8067	1.37202	93.6603	4.96246	98.7487	3.27693	71.5686	8.47621
			42.6255	59.84	1.3678	93.7204	4.98262	98.8143	3.27556	71.6781	8.50049
			42.7413	59.8716	1.36322	93.7714	4.99125	98.883	3.28563	71.7896	8.5155
			42.8571	59.9034	1.35801	93.8324	5.00723	98.9641	3.3102	71.8842	8.50187
			42.973	59.9411	1.34819	93.8954	5.01669	99.0337	3.3197	71.9666	8.51325
			43.0888	59.9795	1.33828	93.95	5.02281	99.0972	3.32319	72.0648	8.54256
			43.2046	60.0204	1.33297	94.0043	5.03348	99.1775	3.33036	72.1578	8.54507
			43.3205	60.069	1.32331	94.0664	5.03486	99.244	3.32646	72.2278	8.55033
			43.4363	60.1162	1.29827	94.1236	5.02746	99.3119	3.3306	72.3206	8.57676
			43.5521	60.1626	1.28612	94.1746	5.02743	99.408	3.34799	72.4176	8.57803
			43.6679	60.2109	1.29547	94.2373	5.01968	99.5036	3.35018	72.5764	8.49844
			43.7838	60.2513	1.29283	94.2975	5.00224	99.5878	3.35763	72.7253	8.47394
			43.8996	60.2826	1.2842	94.3597	5.0084	99.6773	3.37926	72.7976	8.50051
			44.0154	60.3161	1.26861	94.4248	5.0059	99.7535	3.38301	72.8924	8.48071
			44.1313	60.3466	1.25075	94.4845	4.98212	99.822	3.37094	72.9962	8.46245
			44.2471	60.3727	1.24031	94.5446	4.97927	99.908	3.37316	73.0674	8.45624
			44.3629	60.3934	1.2351	94.6126	4.97886	99.9928	3.36951	73.1299	8.47266
			44.4788	60.4088	1.24206	94.6756	4.96288	100.071	3.35016	73.2272	8.47525
			44.5946	60.4322	1.25136	94.7548	4.96334	100.148	3.33695	73.3049	8.48256
			44.7104	60.4621	1.25968	94.8381	4.96558	100.205	3.33153	73.3924	8.5029
			44.8263	60.4915	1.27109	94.8963	4.95889	100.27	3.32401	73.4944	8.53781
			44.9421	60.5286	1.28176	94.9605	4.96991	100.345	3.31536	73.5758	8.56176
			45.0579	60.5721	1.28191	95.026	4.97348	100.403	3.30632	73.6703	8.55876
			45.1737	60.6082	1.27492	95.0727	4.96185	100.467	3.29325	73.7433	8.5748
			45.2896	60.6386	1.27083	95.1257	4.95486	100.54	3.29806	73.8175	8.58885
			45.4054	60.669	1.26344	95.1859	4.95299	100.62	3.30281	73.9257	8.59904
			45.5212	60.6948	1.25471	95.225	4.94844	100.698	3.29772	74.006	8.62895
			45.6371	60.7197	1.24708	95.2598	4.95913	100.775	3.30323	74.0824	8.62971
			45.7529	60.7454	1.24122	95.2964	4.97554	100.866	3.29758	74.1651	8.62946
			45.8687	60.7693	1.23501	95.3285	4.98075	100.96	3.29318	74.2466	8.64271
			45.9846	60.7947	1.21941	95.3642	4.9804	101.047	3.29979	74.347	8.61917
			46.1004	60.8289	1.20453	95.396	4.98183	101.139	3.29725	74.426	8.61477
			46.2162	60.8666	1.19783	95.4212	4.97825	101.222	3.29384	74.5008	8.64404
			46.3321	60.906	1.19885	95.4557	4.9597	101.297	3.29575	74.6038	8.64723
			46.4479	60.9494	1.20085	95.4905	4.93863	101.392	3.28627	74.7083	8.65539
			46.5637	60.9935	1.1968	95.5243	4.92061	101.482	3.28024	74.799	8.68891
			46.6795	61.0277	1.19779	95.5604	4.8958	101.552	3.2822	74.8913	8.6662
			46.7954	61.0604	1.19891	95.6033	4.87895	101.631	3.27605	74.985	8.64232
			46.9112	61.0877	1.19609	95.6457	4.88201	101.708	3.27593	75.0607	8.64332
			47.027	61.1174	1.19077	95.6876	4.88318	101.777	3.26978	75.1424	8.62727
			47.1429	61.1641	1.17385	95.7211	4.89141	101.862	3.26891	75.2472	8.62953
			47.2587	61.206	1.16582	95.7594	4.90759	101.941	3.2704	75.3454	8.62604
			47.3745	61.24	1.16558	95.7985	4.91763	102.006	3.25276	75.4336	8.6072
			47.4903	61.2727	1.15611	95.829	4.92159	102.081	3.2395	75.5019	8.61248
			47.6062	61.306	1.1524	95.8628	4.93888	102.142	3.23472	75.5729	8.62738
			47.722	61.3346	1.15177	95.8945	4.94871	102.198	3.20703	75.6558	8.64417
			47.8378	61.3665	1.14342	95.9215	4.94406	102.261	3.19155	75.7425	8.66689
			47.9537	61.4027	1.13811	95.9423	4.94465	102.318	3.19681	75.833	8.66326
			48.0695	61.4294	1.14006	95.9444	4.95854	102.399	3.17955	75.9042	8.65357
			48.1853	61.4494	1.14415	95.9614	4.95973	102.477	3.17144	75.9786	8.67846
			48.3012	61.4701	1.14	96.0027	4.96411	102.533	3.16415	76.0589	8.67324
			48.417	61.4953	1.1363	96.04	4.9713	102.597	3.14888	76.1365	8.66346
			48.5328	61.5244	1.13681	96.0804	4.97505	102.668	3.1431	76.2151	8.69908
			48.6487	61.5572	1.14036	96.1209	4.99064	102.739	3.15108	76.299	8.67704
			48.7645	61.5932	1.15694	96.1533	5.00064	102.822	3.15996	76.3889	8.65652
			48.8803	61.6288	1.17564	96.1968	5.01636	102.894	3.16478	76.4679	8.6817
			48.9961	61.6687	1.19098	96.2577	5.04692	102.954	3.17233	76.5514	8.66553
			49.112	61.7116	1.21055	96.3062	5.06482	103.04	3.18399	76.6319	8.66593
			49.2278	61.7599	1.23393	96.3463	5.07192	103.108	3.19047	76.7121	8.70266
			49.3436	61.8022	1.2523	96.3907	5.08148	103.155	3.1871	76.794	8.69909
			49.4595	61.8395	1.26752	96.4283	5.0815	103.227	3.18695	76.8585	8.71441
			49.5753	61.8791	1.28361	96.4795	5.0947	103.305	3.19126	76.9385	8.75574
			49.6911	61.9218	1.29915	96.5257	5.11623	103.371	3.20764	77.0282	8.74628
			49.807	61.97	1.31457	96.5576	5.12922	103.451	3.2237	77.1164	8.75366
			49.9228	62.0165	1.3275	96.5947	5.14887	103.533	3.22508	77.2021	8.78969
			50.0386	62.0586	1.33941	96.6401	5.15264	103.594	3.22161	77.2774	8.78386
			50.1544	62.0952	1.35274	96.6849	5.13616	103.662	3.23155	77.3654	8.7788
			50.2703	62.1338	1.36278	96.7358	5.121	103.723	3.23352	77.4727	8.7795
			50.3861	62.1762	1.37414	96.7885	5.1151	103.768	3.23023	77.5432	8.77266
			50.5019	62.2161	1.38681	96.8376	5.10707	103.833	3.24538	77.6044	8.79902
			50.6178	62.2579	1.40041	96.8875	5.10173	103.906	3.25577	77.7	8.81566
			50.7336	62.2931	1.41325	96.9317	5.10399	103.954	3.26042	77.7683	8.82101
			50.8494	62.3219	1.41962	96.9773	5.10924	104.011	3.28007	77.8537	8.82177
			50.9652	62.3555	1.42039	97.011	5.10876	104.067	3.29194	77.9643	8.79759
			51.0811	62.3913	1.42346	97.0351	5.10308	104.111	3.30219	78.0381	8.80305
			51.1969	62.4262	1.4225	97.0576	5.10685	104.173	3.33238	78.1051	8.82621
			51.3127	62.4609	1.41496	97.0897	5.10102	104.219	3.36775	78.1698	8.8064
			51.4286	62.4918	1.40912	97.1244	5.09659	104.251	3.39211	78.2283	8.81294
			51.5444	62.5261	1.40688	97.1464	5.09926	104.306	3.42867	78.3058	8.84591
			51.6602	62.5669	1.40639	97.1763	5.09573	104.348	3.45995	78.4043	8.85704
			51.7761	62.6047	1.39664	97.2126	5.08556	104.393	3.49363	78.4795	8.88027
			51.8919	62.639	1.38229	97.2426	5.07986	104.45	3.53328	78.5402	8.90187
			52.0077	62.6618	1.36456	97.2764	5.09419	104.482	3.55194	78.6342	8.91845
			52.1236	62.6856	1.34744	97.3204	5.10599	104.513	3.56569	78.7236	8.94278
			52.2394	62.7105	1.33193	97.3608	5.1017	104.544	3.58057	78.7893	8.94762
			52.3552	62.7365	1.31756	97.3918	5.10725	104.569	3.59888	78.8771	8.9396
			52.471	62.761	1.30055	97.4376	5.13641	104.601	3.62739	78.9539	8.96813
			52.5869	62.7801	1.28512	97.4796	5.1531	104.636	3.65679	79.0224	8.99734
			52.7027	62.7991	1.26651	97.5062	5.15751	104.66	3.68447	79.1168	8.98225
			52.8185	62.8172	1.24807	97.5504	5.16415	104.684	3.71422	79.1929	8.98359
			52.9344	62.8325	1.23309	97.5889	5.17282	104.703	3.7507	79.2506	8.99477
			53.0502	62.8428	1.21265	97.6193	5.17735	104.713	3.77767	79.3158	8.99712
			53.166	62.8404	1.1765	97.6557	5.18621	104.731	3.79471	79.3964	9.02888
			53.2818	62.8432	1.15839	97.6764	5.17777	104.749	3.81339	79.4701	9.02753
			53.3977	62.8551	1.15038	97.6895	5.16682	104.764	3.8245	79.5491	9.00326
			53.5135	62.8646	1.13342	97.7063	5.15394	104.775	3.83308	79.6239	9.02486
			53.6293	62.8744	1.114	97.7238	5.14081	104.79	3.8415	79.6879	9.04455
			53.7452	62.8922	1.10114	97.7405	5.1438	104.816	3.85342	79.7666	9.03849
			53.861	62.913	1.09062	97.7622	5.12615	104.838	3.86135	79.8421	9.06211
			53.9768	62.9342	1.07869	97.8006	5.10647	104.853	3.86765	79.9155	9.07443
			54.0927	62.953	1.07403	97.8521	5.08365	104.893	3.86437	79.9896	9.08384
			54.2085	62.9699	1.07337	97.9077	5.06043	104.944	3.86152	80.058	9.13862
			54.3243	62.984	1.0667	97.9504	5.03771	104.995	3.84755	80.1222	9.14061
			54.4402	63.0039	1.04789	97.9871	5.01274	105.048	3.81355	80.1886	9.12111
			54.556	63.0244	1.02671	98.0289	4.98958	105.103	3.78169	80.2442	9.12744
			54.6718	63.0457	1.01768	98.0636	4.96601	105.146	3.7766	80.2957	9.0995
			54.7876	63.0715	1.00526	98.0983	4.93917	105.188	3.77479	80.3666	9.10384
			54.9035	63.096	0.99132	98.1285	4.9162	105.243	3.76766	80.4248	9.15025
			55.0193	63.1173	0.97881	98.1423	4.90171	105.305	3.77461	80.4708	9.16034
			55.1351	63.1347	0.96858	98.164	4.88238	105.353	3.79215	80.5242	9.181
			55.251	63.15	0.96208	98.1914	4.85853	105.4	3.81199	80.5743	9.2337
			55.3668	63.165	0.96334	98.2156	4.84116	105.461	3.82931	80.6279	9.24157
			55.4826	63.1797	0.96799	98.2379	4.82439	105.507	3.83405	80.6892	9.24838
			55.5985	63.2017	0.97253	98.2613	4.80737	105.556	3.84488	80.7517	9.2773
			55.7143	63.2302	0.98492	98.2852	4.79287	105.623	3.8564	80.8101	9.27188
			55.8301	63.2587	1.00027	98.3133	4.78222	105.685	3.86952	80.8775	9.25204
			55.946	63.2867	1.0109	98.3344	4.77161	105.767	3.87738	80.9283	9.24909
			56.0618	63.3194	1.0165	98.3489	4.76164	105.842	3.87379	80.9787	9.24651
			56.1776	63.3587	1.02435	98.3667	4.75511	105.895	3.86874	81.0391	9.23446
			56.2934	63.3961	1.03734	98.3793	4.72606	105.949	3.87059	81.0629	9.22989
			56.4093	63.4235	1.04965	98.3973	4.68081	106.004	3.8687	81.1129	9.21412
			56.5251	63.4478	1.05399	98.4326	4.6619	106.059	3.85999	81.197	9.25097
			56.6409	63.4737	1.05604	98.4723	4.66118	106.112	3.85044	81.266	9.30146
			56.7568	63.4997	1.06721	98.5097	4.6615	106.166	3.82949	81.3492	9.28497
			56.8726	63.5254	1.08407	98.5362	4.6689	106.219	3.8065	81.4063	9.26265
			56.9884	63.5512	1.09926	98.5494	4.67996	106.278	3.78497	81.4425	9.25997
			57.1043	63.5939	1.11534	98.5643	4.68356	106.301	3.76983	81.4828	9.27402
			57.2201	63.6385	1.13098	98.5818	4.6716	106.36	3.74764	81.5305	9.2757
			57.3359	63.6739	1.14446	98.6001	4.68956	106.393	3.72218	81.6138	9.25134
			57.4517	63.7108	1.16325	98.6329	4.69421	106.421	3.74377	81.7004	9.24951
			57.5676	63.7399	1.18307	98.6544	4.67776	106.483	3.73646	81.7576	9.27058
			57.6834	63.7629	1.19964	98.6713	4.68007	106.553	3.73045	81.8064	9.25648
			57.7992	63.7874	1.21613	98.6977	4.6587	106.592	3.7217	81.8556	9.24747
			57.9151
			58.0309
			58.1467
			58.2625
			58.3784
			58.4942
			58.61
			58.7259
			58.8417
			58.9575
			59.0734
			59.1892
			59.305
			59.4209
			59.5367
			59.6525
			59.7683
			59.8842
			60

## Sheet: Fig. 3B
	Fig 3B		Strain	Stress
				MPa		scale length in mm
			50um Al	50 µm Al uncut			2.5			3.33			2			5			mPDMS
			x	y	y(err)	x	y	y(err)	x	y	y(err)	x	y	y(err)	x	y	y(err)	x	y	y(err)
			0	0.00318	0.00873	0	0.02354	0.01745	0	0.00176	0.01637	0	0.00274	0.01637	0	-0.00144	0.00786	0	0.00246	0.02051
			0	-0.00133	0.01069	0	0.01722	0.01469	0	-0.00273	0.01235	0	-0.00362	0.01506	0	-0.0002728	0.00793	0	0.00248	0.03021
			-2.5e-06	3.04e-05	0.01842	-2e-06	0.02202	0.02394	-5e-07	-0.00148	0.0128	-1.5e-06	0.00445	0.01453	-2e-06	0.0007336	0.01031	0	0.00137	0.03095
			-4.5e-06	-0.00261	0.02202	-3.5e-06	0.0275	0.02003	-1e-06	0.00184	0.01541	-2e-06	-0.00139	0.00268	-3e-06	-0.00179	0.01763	8e-07	0.01304	0.02109
			-2.5e-06	-0.00385	0.01556	-1.5e-06	0.01667	0.0171	-1e-06	-0.00758	0.01702	-1.5e-06	0.00246	0.00759	-2e-06	0.0006248	0.02346	6e-06	0.01289	0.00872
			-5e-07	-0.00581	0.02464	1e-06	0.01082	0.02348	5e-07	-0.0018	0.02297	-5e-07	0.00108	0.0103	-5e-07	0.00109	0.02052	8.4e-06	0.01444	0.01419
			1e-06	-0.0082	0.01247	2.5e-06	0.00832	0.01646	1.5e-06	-0.000888	0.01535	5e-07	-0.00305	0.01444	5e-07	-0.0017	0.02431	9.2e-06	0.01164	0.01147
			2e-06	-0.00614	0.01905	4.5e-06	-0.00505	0.01221	3e-06	-0.0046	0.01805	2.5e-06	0.00447	0.0068	2e-06	0.00101	0.01804	9.6e-06	0.0246	0.01227
			3e-06	-0.00873	0.02304	5e-06	-0.00653	0.02426	4e-06	0.00399	0.01903	4e-06	0.00187	0.01749	3.5e-06	-0.00396	0.00933	1.08e-05	0.02688	0.00795
			4.5e-06	0.0005176	0.0204	6.5e-06	-0.00732	0.01478	6e-06	0.00447	0.0084	5.5e-06	0.00592	0.00537	5.5e-06	-0.0035	0.01858	1.12e-05	0.02413	0.01964
			6.5e-06	-0.0022	0.02637	8e-06	-0.00633	0.01081	7.5e-06	0.0003776	0.0054	7.5e-06	0.00936	0.00351	7.5e-06	0.0002128	0.01063	1.2e-05	0.02172	0.01276
			9e-06	0.0043	0.01268	1.1e-05	0.0002064	0.02028	1.05e-05	0.00805	0.00628	1.05e-05	0.01284	0.00642	1.05e-05	-0.00272	0.01929	1.28e-05	0.02036	0.01311
			1.2e-05	-0.00196	0.01595	1.35e-05	-0.0004432	0.01733	1.3e-05	-0.00115	0.00915	1.4e-05	0.01525	0.0038	1.35e-05	0.0003528	0.02168	1.48e-05	0.00905	0.01911
			1.55e-05	-0.00223	0.00939	1.75e-05	0.01056	0.01566	1.6e-05	-0.00369	0.01243	1.8e-05	0.00614	0.01848	1.8e-05	0.00296	0.01206	1.6e-05	-0.00381	0.02098
			2e-05	0.00185	0.00639	2.35e-05	0.0174	0.01993	2.1e-05	0.00274	0.00746	2.2e-05	0.00935	0.01574	2.35e-05	-0.0001056	0.01185	1.88e-05	-0.00884	0.02845
			2.65e-05	-0.00376	0.01356	3.15e-05	0.01186	0.01491	2.6e-05	-0.00867	0.0099	2.85e-05	0.00513	0.01858	3.1e-05	0.0033	0.00658	2.16e-05	-0.00534	0.02352
			3.55e-05	0.00708	0.01952	4.25e-05	0.01972	0.01865	3.25e-05	-0.0042	0.00881	3.6e-05	0.00206	0.02353	4.2e-05	0.0034	0.01005	2.48e-05	-0.00371	0.01375
			4.7e-05	-0.00277	0.00985	5.45e-05	0.01566	0.02143	4.1e-05	0.0007016	0.01602	4.45e-05	0.00133	0.01883	5.45e-05	0.00174	0.01086	2.8e-05	-0.00602	0.01204
			5.95e-05	0.00656	0.01578	6.7e-05	0.01507	0.01782	5.05e-05	-0.00607	0.01957	5.35e-05	-0.00155	0.02003	6.75e-05	0.00315	0.00864	3.2e-05	-0.00513	0.02493
			7.25e-05	0.00284	0.00918	7.85e-05	0.0265	0.01857	6.05e-05	0.00204	0.01715	6.3e-05	0.00516	0.01987	7.9e-05	0.00348	0.01801	3.76e-05	0.00379	0.01918
			8.5e-05	0.00252	0.00616	8.9e-05	0.01741	0.01791	7.05e-05	0.0004648	0.01545	7.3e-05	0.00238	0.01886	9e-05	0.00167	0.00928	4.44e-05	0.005	0.02752
			9.55e-05	0.00694	0.00687	9.85e-05	0.02052	0.01855	8.15e-05	-0.00362	0.00989	8.45e-05	0.0027	0.01415	9.9e-05	0.00105	0.01003	5.24e-05	0.00293	0.02626
			0.000105	-0.0002816	0.01389	0.0001065	0.03068	0.01779	9.35e-05	0.0053	0.01458	9.55e-05	0.00652	0.01385	0.0001075	-0.0006424	0.01083	6.08e-05	0.00865	0.01921
			0.0001135	0.00395	0.00804	0.0001145	0.01862	0.01669	0.000105	-0.000296	0.01074	0.000106	8.08e-05	0.00617	0.0001155	0.0006176	0.01225	6.96e-05	0.01474	0.0079
			0.0001215	-0.00134	0.01543	0.000121	0.01678	0.02476	0.0001155	-0.00142	0.02204	0.0001165	0.00378	0.00261	0.0001225	0.00386	0.02375	7.76e-05	0.01909	0.00889
			0.000129	-0.0008184	0.01192	0.0001285	0.01517	0.02038	0.0001245	0.00448	0.02286	0.000125	-7.28e-05	0.00867	0.00013	0.00351	0.01495	8.52e-05	0.02072	0.01526
			0.0001365	0.00042	0.01888	0.000135	0.000904	0.01747	0.000133	0.00146	0.01418	0.0001335	0.00216	0.01934	0.0001365	0.00236	0.01601	9.2e-05	0.01959	0.01643
			0.000144	-0.00404	0.0121	0.0001415	-0.0005408	0.02798	0.0001405	0.00515	0.02233	0.0001415	0.0077	0.01045	0.000144	0.00295	0.01685	9.92e-05	0.02578	0.00769
			0.0001505	0.00368	0.02309	0.0001485	-0.00371	0.01588	0.000148	0.01127	0.0116	0.0001485	0.00633	0.01385	0.0001505	0.00142	0.00794	0.0001064	0.02349	0.01684
			0.0001575	-0.00146	0.02321	0.000155	-0.00448	0.01165	0.0001545	0.00604	0.00398	0.000155	0.01352	0.00708	0.000157	0.00148	0.01772	0.0001128	0.01169	0.00742
			0.000164	0.00495	0.01911	0.000162	-0.0005928	0.01844	0.000161	0.008	0.00864	0.000162	0.0124	0.0054	0.0001645	0.00243	0.01453	0.0001196	0.01068	0.00449
			0.000171	0.00188	0.02132	0.000168	0.00269	0.01388	0.000167	0.0076	0.00974	0.0001685	0.01468	0.01169	0.0001715	0.00345	0.01993	0.000126	0.00607	0.02487
			0.000177	0.0005176	0.00648	0.0001745	0.0133	0.01434	0.000173	0.00202	0.00681	0.0001745	0.01726	0.00336	0.0001775	0.00659	0.02161	0.0001316	-0.00302	0.02082
			0.0001825	0.00381	0.01796	0.000181	0.01361	0.01992	0.000179	0.00661	0.00898	0.0001805	0.00892	0.01274	0.000184	0.01047	0.00993	0.0001376	-0.00939	0.01652
			0.000189	6.16e-05	0.01187	0.0001875	0.01248	0.01284	0.0001845	0.00213	0.01497	0.000187	0.01193	0.02061	0.0001905	0.01081	0.0074	0.0001428	-0.00802	0.01477
			0.000195	0.00602	0.01875	0.0001935	0.02331	0.01406	0.00019	-0.00385	0.01099	0.000193	0.00552	0.0149	0.0001965	0.01126	0.0047	0.000148	-0.00542	0.00335
			0.000201	0.00485	0.01676	0.0001995	0.02091	0.01773	0.0001965	0.00361	0.00958	0.000199	0.00563	0.02472	0.000203	0.01085	0.00816	0.0001532	-0.01246	0.01609
			0.000207	0.00594	0.01512	0.000206	0.01885	0.01452	0.000202	0.0017	0.01784	0.000205	0.00742	0.01744	0.0002085	0.00898	0.01255	0.000158	-0.00475	0.02946
			0.000213	0.00775	0.01595	0.000212	0.02573	0.0132	0.0002085	0.00351	0.02078	0.000211	0.0007144	0.0129	0.0002145	0.00883	0.00859	0.0001632	0.00368	0.02714
			0.000219	0.00553	0.01766	0.000218	0.02224	0.01435	0.0002145	0.01086	0.0164	0.000217	0.00736	0.01972	0.000221	0.00388	0.01418	0.000168	0.00648	0.01724
			0.0002255	0.00653	0.01438	0.0002245	0.02238	0.01682	0.0002205	0.00485	0.01374	0.0002225	0.00536	0.01604	0.000227	0.00277	0.01244	0.0001728	0.01059	0.01862
			0.0002315	0.00608	0.00997	0.0002305	0.03057	0.01687	0.0002265	0.00704	0.01617	0.0002285	0.00349	0.01429	0.000233	0.00424	0.00593	0.0001776	0.00735	0.01915
			0.0002375	0.00334	0.00618	0.0002365	0.0226	0.01715	0.000233	0.00973	0.01208	0.0002345	0.01068	0.01155	0.000239	0.00437	0.01632	0.0001824	0.01275	0.00688
			0.000243	0.00912	0.00928	0.000243	0.02027	0.02444	0.000239	0.00216	0.01551	0.0002405	0.00316	0.00617	0.000245	0.00443	0.01195	0.0001872	0.02381	0.00732
			0.000249	-0.00174	0.00954	0.000249	0.01903	0.02274	0.000245	0.00742	0.02354	0.0002465	0.01181	0.00619	0.0002505	0.00808	0.0233	0.000192	0.01731	0.01588
			0.000255	0.00711	0.00884	0.000255	0.00538	0.01974	0.0002505	0.00778	0.01506	0.000253	0.00664	0.01207	0.0002565	0.00763	0.0164	0.0001964	0.02079	0.01939
			0.0002605	-0.00204	0.00536	0.000261	0.00329	0.02352	0.0002565	0.00589	0.01863	0.000259	0.00521	0.01546	0.0002625	0.00841	0.01188	0.0002012	0.02217	0.00792
			0.0002665	0.00556	0.01937	0.000267	0.00417	0.01296	0.0002625	0.01229	0.017	0.000265	0.01381	0.01053	0.0002685	0.00627	0.01493	0.000206	0.02131	0.00977
			0.0002725	0.00682	0.02097	0.000273	-0.000516	0.00842	0.0002685	0.01435	0.00448	0.000271	0.01077	0.0113	0.0002745	0.00365	0.00939	0.0002112	0.01518	0.00115
			0.000279	0.00514	0.02597	0.000279	0.00356	0.01447	0.000274	0.01268	0.0056	0.000277	0.01741	0.00796	0.0002805	0.00722	0.02635	0.000216	0.00465	0.01063
			0.000285	0.00862	0.02181	0.0002855	0.00301	0.01156	0.0002805	0.01579	0.00799	0.000283	0.01819	0.00629	0.0002865	0.00801	0.02253	0.0002208	-0.00289	0.02477
			0.000291	0.00888	0.02001	0.0002915	0.0087	0.01574	0.0002865	0.00982	0.01308	0.000289	0.01527	0.00571	0.0002925	0.00632	0.0138	0.0002256	-0.0054	0.02097
			0.0002975	0.01515	0.01837	0.0002975	0.01716	0.01682	0.000293	0.00707	0.00802	0.000295	0.02102	0.01163	0.000299	0.01374	0.02042	0.0002304	-0.01056	0.02208
			0.0003035	0.00865	0.0157	0.0003035	0.01602	0.01319	0.000299	0.00948	0.01137	0.000301	0.01111	0.01095	0.0003055	0.01316	0.00893	0.000236	-0.01077	0.01503
			0.0003095	0.0082	0.01125	0.0003095	0.02374	0.01369	0.000305	0.00221	0.01393	0.0003075	0.01668	0.02504	0.0003115	0.01319	0.00275	0.0002408	-0.00995	0.00111
			0.0003155	0.01389	0.0241	0.0003155	0.02385	0.02083	0.0003115	0.00363	0.00948	0.0003135	0.01402	0.01804	0.0003175	0.01534	0.01042	0.0002456	-0.00878	0.01984
			0.0003215	0.00899	0.01964	0.0003215	0.01798	0.01317	0.0003175	0.00624	0.01211	0.000319	0.00869	0.02211	0.0003235	0.01219	0.0107	0.0002504	-0.0075	0.03899
			0.0003275	0.0187	0.02079	0.0003275	0.02948	0.01251	0.0003235	0.0064	0.02168	0.000325	0.01007	0.01893	0.0003295	0.00878	0.01747	0.0002548	0.00027625	0.03331
			0.0003335	0.01047	0.02548	0.0003335	0.02547	0.0145	0.0003295	0.01164	0.01861	0.000331	0.0001648	0.00949	0.0003355	0.00843	0.01654	0.0002596	0.00919	0.02439
			0.0003395	0.02105	0.01415	0.0003395	0.02424	0.01391	0.0003355	0.01214	0.01018	0.000337	0.00652	0.02033	0.000341	0.00641	0.00823	0.0002644	0.01015	0.02312
			0.0003455	0.01706	0.02257	0.0003455	0.03545	0.01526	0.0003415	0.00721	0.01417	0.000343	0.00966	0.0127	0.000347	0.00761	0.00205	0.0002692	0.01566	0.01959
			0.0003515	0.0182	0.01206	0.0003515	0.02407	0.01548	0.0003475	0.01061	0.0144	0.000349	0.006	0.0122	0.000353	0.0104	0.00628	0.000274	0.01746	0.00729
			0.0003575	0.02455	0.01788	0.0003575	0.0247	0.01978	0.0003535	0.01078	0.01251	0.000355	0.01314	0.00678	0.000359	0.00733	0.01774	0.0002788	0.02325	0.0045
			0.0003635	0.01769	0.01345	0.0003635	0.02829	0.02283	0.0003595	0.00696	0.02781	0.000361	0.00592	0.00696	0.000365	0.00877	0.0153	0.0002836	0.02064	0.01238
			0.0003695	0.0264	0.02305	0.00037	0.0113	0.0198	0.0003655	0.00982	0.02882	0.0003675	0.00747	0.00493	0.000371	0.014	0.01544	0.0002888	0.01759	0.01795
			0.0003755	0.01752	0.01429	0.000376	0.01085	0.02125	0.0003715	0.01202	0.01663	0.000373	0.0102	0.01417	0.000377	0.00901	0.01146	0.0002936	0.02102	0.01334
			0.0003815	0.0227	0.02142	0.000382	0.01157	0.01429	0.000377	0.01384	0.02268	0.0003795	0.00429	0.01501	0.000383	0.00513	0.01506	0.0002984	0.02039	0.01824
			0.000388	0.02128	0.00988	0.000388	0.00345	0.00748	0.0003835	0.01806	0.01271	0.0003855	0.01764	0.01225	0.000389	0.0096	0.0198	0.0003028	0.00375	0.00477
			0.000394	0.02327	0.00807	0.000394	0.00542	0.01113	0.0003895	0.01921	0.00693	0.0003915	0.0112	0.01564	0.000395	0.00762	0.01349	0.0003076	-0.00584	0.01237
			0.0004	0.02318	0.00935	0.0004	0.00647	0.01484	0.000395	0.01826	0.0116	0.0003975	0.01623	0.00671	0.0004015	0.01176	0.02279	0.0003124	-0.0097	0.02485
			0.000406	0.02604	0.01333	0.000406	0.01319	0.01456	0.000401	0.01664	0.01004	0.0004035	0.02187	0.00774	0.0004075	0.0179	0.02103	0.0003172	-0.00795	0.01742
			0.000412	0.03188	0.00468	0.000412	0.01802	0.01801	0.0004075	0.01214	0.00618	0.0004095	0.01797	0.00493	0.000414	0.01231	0.0097	0.000322	-0.01284	0.0116
			0.000418	0.02886	0.01983	0.0004185	0.01727	0.01521	0.0004135	0.0084	0.00607	0.0004155	0.02445	0.01002	0.00042	0.01501	0.01684	0.0003268	-0.00894	0.01579
			0.000424	0.03115	0.01708	0.0004245	0.02498	0.01304	0.0004195	0.00948	0.01468	0.0004215	0.0177	0.00604	0.000426	0.01896	0.01097	0.0003316	-0.0038	0.02101
			0.00043	0.02847	0.03127	0.0004305	0.02668	0.01928	0.0004255	0.0068	0.00942	0.0004275	0.01306	0.01782	0.000432	0.01397	0.0031	0.0003364	0.00739	0.02318
			0.000436	0.03193	0.03387	0.0004365	0.02196	0.01137	0.0004315	0.00682	0.00761	0.0004335	0.01609	0.0185	0.000438	0.01607	0.01016	0.0003412	0.00375	0.0344
			0.000442	0.03184	0.03751	0.0004425	0.03033	0.01111	0.0004375	0.00864	0.01688	0.0004395	0.00535	0.01822	0.000444	0.01763	0.01597	0.0003464	0.00319	0.03101
			0.000448	0.03489	0.04226	0.0004485	0.0253	0.0139	0.0004435	0.01171	0.01849	0.0004455	0.01134	0.02273	0.00045	0.01135	0.01586	0.0003516	0.0114	0.017
			0.0004545	0.03801	0.04163	0.0004545	0.02613	0.01036	0.0004495	0.01566	0.01276	0.0004515	0.00822	0.0114	0.000456	0.01269	0.01354	0.0003564	0.01722	0.0146
			0.0004605	0.03425	0.04363	0.0004605	0.03543	0.01603	0.0004555	0.01501	0.0123	0.0004575	0.0096	0.01887	0.000462	0.01286	0.00858	0.0003612	0.01594	0.01713
			0.0004665	0.04022	0.03715	0.0004665	0.02501	0.01732	0.0004615	0.01275	0.01735	0.0004635	0.01366	0.01363	0.000468	0.00875	0.00946	0.000366	0.02158	0.01051
			0.0004725	0.03476	0.03393	0.0004725	0.02659	0.01867	0.0004675	0.0153	0.01513	0.0004695	0.00647	0.01239	0.000474	0.01257	0.01345	0.0003708	0.02315	0.01316
			0.0004785	0.04201	0.0392	0.0004785	0.03147	0.0213	0.0004735	0.01425	0.01382	0.0004755	0.01107	0.01131	0.00048	0.01473	0.01154	0.0003756	0.02293	0.01176
			0.0004845	0.04071	0.03949	0.000484	0.01621	0.02153	0.0004795	0.01281	0.02531	0.0004815	0.01085	0.00987	0.000486	0.00879	0.01531	0.0003808	0.01876	0.02031
			0.0004905	0.0422	0.03995	0.00049	0.01368	0.02303	0.0004855	0.01785	0.01834	0.0004875	0.00964	0.001	0.000492	0.01391	0.01372	0.0003852	0.01781	0.00987
			0.0004965	0.04556	0.04172	0.000496	0.01285	0.0149	0.0004915	0.02062	0.01828	0.000493	0.0175	0.01418	0.000498	0.01347	0.00628	0.00039	0.01239	0.01464
			0.0005025	0.0393	0.03623	0.000502	0.00309	0.00964	0.000498	0.01912	0.02132	0.000499	0.00921	0.01442	0.000504	0.00828	0.01502	0.0003948	0.00398	0.01605
			0.0005085	0.0518	0.03593	0.0005075	0.00887	0.01177	0.0005045	0.02254	0.00842	0.0005045	0.01506	0.01226	0.00051	0.01593	0.02364	0.0003996	-0.00328	0.01732
			0.0005145	0.04059	0.02687	0.0005135	0.00974	0.01518	0.0005105	0.0227	0.00544	0.00051	0.01786	0.01744	0.000516	0.01594	0.01926	0.0004048	-0.00862	0.01871
			0.0005205	0.052	0.0345	0.0005195	0.00896	0.01128	0.0005165	0.01999	0.00974	0.0005155	0.01571	0.00169	0.000522	0.01273	0.02531	0.0004096	-0.01148	0.01876
			0.000526	0.04584	0.02	0.0005255	0.01875	0.01123	0.000523	0.0179	0.01429	0.0005215	0.02399	0.00409	0.0005285	0.02047	0.02256	0.0004144	-0.01384	0.00707
			0.000532	0.05121	0.03754	0.0005315	0.02018	0.0166	0.000529	0.01241	0.00502	0.000528	0.02106	0.00243	0.0005345	0.01953	0.01358	0.0004192	-0.01408	0.01909
			0.0005385	0.05507	0.03071	0.0005375	0.02313	0.00838	0.0005355	0.01083	0.01264	0.000534	0.02258	0.00759	0.00054	0.01639	0.01646	0.000424	-0.0046	0.01745
			0.0005445	0.05002	0.042	0.0005435	0.02554	0.01668	0.0005415	0.01348	0.01113	0.00054	0.0214	0.01179	0.0005465	0.02165	0.00984	0.0004288	0.002	0.02436
			0.0005505	0.05708	0.04966	0.0005495	0.02488	0.00972	0.0005475	0.01076	0.01369	0.0005465	0.01511	0.0161	0.0005525	0.02021	0.01354	0.0004336	0.00281	0.02958
			0.0005565	0.05297	0.05373	0.0005555	0.03414	0.00612	0.000554	0.01477	0.00967	0.0005525	0.01854	0.01588	0.0005585	0.01517	0.01124	0.0004388	0.0048	0.02636
			0.000563	0.05594	0.0668	0.0005615	0.02962	0.01448	0.00056	0.01969	0.01628	0.0005585	0.01233	0.01497	0.0005645	0.01753	0.01942	0.0004436	0.01246	0.01894
			0.000569	0.05629	0.06181	0.000568	0.02911	0.00843	0.000566	0.01666	0.01515	0.0005645	0.01147	0.02242	0.0005695	0.01419	0.01798	0.0004484	0.01903	0.01235
			0.000575	0.05533	0.07023	0.000574	0.03502	0.00987	0.000572	0.01742	0.00573	0.00057	0.01595	0.01038	0.0005755	0.01188	0.00389	0.0004532	0.01509	0.01961
			0.000581	0.0626	0.05956	0.00058	0.02831	0.01875	0.000578	0.01857	0.01296	0.000576	0.012	0.02196	0.0005815	0.01354	0.00559	0.000458	0.01729	0.01715
			0.000587	0.05912	0.06395	0.000586	0.02689	0.01524	0.0005845	0.01516	0.01636	0.000582	0.01517	0.01826	0.0005875	0.01465	0.0057	0.0004628	0.02171	0.01671
			0.000593	0.06616	0.06031	0.000592	0.03023	0.02217	0.0005905	0.01724	0.01679	0.000588	0.01184	0.01487	0.000594	0.01484	0.01661	0.0004676	0.02231	0.01259
			0.000599	0.06443	0.0563	0.000598	0.01923	0.02599	0.0005965	0.01511	0.02329	0.0005945	0.0107	0.01442	0.0006005	0.01856	0.01131	0.0004724	0.01857	0.01408
			0.000605	0.06019	0.06508	0.000604	0.02218	0.02262	0.0006025	0.01452	0.02527	0.0006005	0.01381	0.01329	0.0006065	0.01597	0.0114	0.0004768	0.01419	0.00966
			0.000611	0.06856	0.05327	0.0006095	0.0207	0.01885	0.0006085	0.02123	0.01873	0.0006065	0.01137	0.00529	0.0006125	0.01374	0.01657	0.0004816	0.00835	0.02193
			0.000617	0.06532	0.06471	0.000616	0.00811	0.01065	0.000615	0.02072	0.02416	0.0006125	0.01462	0.01447	0.000618	0.01674	0.0075	0.000486	-0.00047375	0.01794
			0.0006225	0.06911	0.05562	0.000622	0.01185	0.00633	0.000621	0.02199	0.01423	0.0006185	0.01619	0.01763	0.000624	0.01493	0.02128	0.0004904	-0.01385	0.0141
			0.0006285	0.06688	0.05979	0.000628	0.01292	0.01222	0.0006265	0.02863	0.00508	0.000624	0.01582	0.0064	0.00063	0.01403	0.02233	0.0004952	-0.01591	0.01672
			0.000635	0.06837	0.05568	0.000634	0.00819	0.011	0.0006325	0.02373	0.00671	0.00063	0.02048	0.0175	0.0006365	0.01925	0.01887	0.0005	-0.00897	0.01338
			0.000641	0.07585	0.04801	0.0006395	0.01869	0.01033	0.0006385	0.02464	0.01401	0.000636	0.01653	0.00809	0.0006425	0.01708	0.02767	0.0005048	-0.00847	0.01171
			0.000647	0.07449	0.05846	0.0006455	0.02116	0.01589	0.0006435	0.02465	0.01027	0.000642	0.02389	0.0069	0.0006485	0.01885	0.02122	0.00051	-0.00952	0.02478
			0.000653	0.07762	0.04616	0.0006515	0.02492	0.01104	0.0006495	0.01402	0.00675	0.000648	0.02576	0.00688	0.000654	0.02316	0.01342	0.0005148	-0.00473	0.02699
			0.000659	0.07873	0.06187	0.0006575	0.03123	0.01658	0.000655	0.01753	0.01491	0.0006545	0.02482	0.00781	0.00066	0.02085	0.01624	0.00052	0.00312	0.02669
			0.000665	0.07606	0.05407	0.0006635	0.02674	0.01035	0.000661	0.01726	0.0076	0.0006605	0.02426	0.01182	0.0006655	0.02131	0.00991	0.0005244	0.00355	0.02784
			0.000671	0.08407	0.07274	0.00067	0.03154	0.00893	0.000667	0.01195	0.00953	0.0006665	0.01929	0.01765	0.0006715	0.0231	0.01759	0.0005292	0.00386	0.01924
			0.000677	0.07723	0.07459	0.000676	0.03499	0.01353	0.000673	0.02131	0.01147	0.0006725	0.01531	0.01717	0.000677	0.01699	0.01537	0.000534	0.01139	0.01773
			0.0006835	0.08948	0.0821	0.000682	0.03161	0.01124	0.0006795	0.0183	0.01834	0.000679	0.01743	0.01392	0.0006835	0.01649	0.01456	0.0005392	0.01679	0.0096
			0.00069	0.07764	0.09054	0.000688	0.03642	0.01212	0.0006855	0.01668	0.01089	0.000685	0.01287	0.02227	0.0006895	0.01787	0.01549	0.000544	0.02137	0.01624
			0.000696	0.08529	0.08979	0.000694	0.03133	0.01914	0.0006915	0.02483	0.00817	0.0006905	0.01495	0.01012	0.000695	0.01435	0.00307	0.0005488	0.01635	0.01114
			0.0007015	0.08456	0.09309	0.0007	0.03276	0.01456	0.0006975	0.01904	0.01521	0.0006965	0.0137	0.015	0.000701	0.01574	0.00869	0.0005532	0.0217	0.01527
			0.0007075	0.08641	0.08412	0.000706	0.03276	0.02678	0.0007035	0.01827	0.01418	0.0007025	0.01464	0.01715	0.000707	0.01815	0.00478	0.000558	0.0223	0.01221
			0.0007135	0.09365	0.08526	0.000712	0.02228	0.02585	0.0007095	0.02362	0.01795	0.0007085	0.01967	0.01173	0.0007135	0.02077	0.01729	0.0005628	0.01682	0.01177
			0.0007195	0.08311	0.0828	0.000718	0.02625	0.01911	0.0007155	0.01648	0.02433	0.0007145	0.01678	0.0147	0.000719	0.01908	0.01221	0.0005676	0.00867	0.01181
			0.0007255	0.09375	0.07915	0.000724	0.02424	0.01972	0.000721	0.02053	0.02101	0.0007205	0.01622	0.01049	0.000725	0.02141	0.01192	0.0005724	0.00429	0.02586
			0.0007315	0.09005	0.08377	0.0007295	0.01213	0.01245	0.000727	0.02556	0.01901	0.0007265	0.01822	0.00744	0.000731	0.01915	0.01487	0.0005772	-0.00348	0.02707
			0.0007375	0.09268	0.08217	0.000736	0.01922	0.00207	0.0007325	0.02039	0.01917	0.0007325	0.01223	0.0083	0.0007375	0.0195	0.01085	0.000582	-0.0124	0.0193
			0.0007435	0.09671	0.08563	0.0007415	0.01607	0.01237	0.0007385	0.02925	0.01169	0.0007385	0.01983	0.02147	0.0007435	0.02106	0.02945	0.0005868	-0.01769	0.02035
			0.0007485	0.09199	0.08076	0.0007475	0.01161	0.00678	0.0007445	0.03207	0.00889	0.0007445	0.01876	0.00973	0.0007495	0.01746	0.02712	0.0005916	-0.01112	0.00481
			0.0007545	0.10374	0.07627	0.0007535	0.01937	0.01229	0.0007505	0.02252	0.01198	0.0007505	0.0201	0.01885	0.0007555	0.01845	0.02028	0.0005964	-0.01336	0.01555
			0.0007605	0.09706	0.07528	0.0007595	0.0194	0.01944	0.0007565	0.02734	0.01344	0.0007565	0.02456	0.01327	0.0007615	0.02449	0.02944	0.0006012	-0.01115	0.0293
			0.000766	0.10917	0.07431	0.0007655	0.02449	0.00886	0.0007625	0.02245	0.00698	0.000763	0.02344	0.00256	0.0007675	0.02362	0.02024	0.000606	-0.00507	0.03044
			0.000772	0.10588	0.07912	0.000772	0.03139	0.0147	0.0007685	0.01544	0.01212	0.0007695	0.02817	0.01076	0.0007735	0.02623	0.00948	0.0006108	0.00879	0.02178
			0.000778	0.1051	0.07487	0.000778	0.02933	0.01332	0.0007745	0.02066	0.00745	0.0007755	0.02485	0.0054	0.000779	0.02802	0.01544	0.0006156	0.00984	0.01607
			0.000784	0.11061	0.08468	0.000784	0.03382	0.01124	0.00078	0.01416	0.00607	0.0007815	0.02111	0.01002	0.000785	0.02365	0.01361	0.0006204	0.00711	0.01739
			0.00079	0.10422	0.08625	0.0007895	0.03639	0.01391	0.000786	0.01547	0.01019	0.0007875	0.02668	0.013	0.000791	0.02474	0.01948	0.0006252	0.01354	0.01886
			0.0007955	0.12106	0.09847	0.000796	0.03523	0.00611	0.0007915	0.02598	0.01183	0.000794	0.01695	0.01889	0.000797	0.02566	0.02044	0.0006296	0.02358	0.01151
			0.0008015	0.10905	0.10279	0.0008015	0.037	0.00794	0.0007975	0.01657	0.01159	0.000801	0.01645	0.0121	0.0008035	0.02102	0.01272	0.0006344	0.01661	0.01313
			0.0008075	0.12057	0.11295	0.0008075	0.03125	0.01278	0.0008035	0.02627	0.00481	0.0008075	0.01504	0.01738	0.00081	0.02219	0.0076	0.0006392	0.01545	0.0178
			0.0008135	0.11591	0.11172	0.0008135	0.03294	0.00929	0.000809	0.0306	0.01049	0.0008135	0.01383	0.01321	0.000816	0.02008	0.00455	0.000644	0.01824	0.01534
			0.0008195	0.12189	0.11701	0.00082	0.03379	0.02543	0.000815	0.0169	0.01413	0.0008195	0.01957	0.01396	0.000822	0.01742	0.00964	0.0006488	0.02141	0.00414
			0.000825	0.12612	0.10713	0.0008265	0.02366	0.0238	0.000821	0.02646	0.01818	0.000826	0.01271	0.01916	0.000828	0.02325	0.00895	0.0006536	0.01052	0.0074
			0.000831	0.12385	0.11612	0.0008325	0.02881	0.01924	0.0008275	0.02586	0.02384	0.000832	0.01743	0.01	0.0008345	0.02724	0.01038	0.0006588	0.00134	0.02113
			0.0008375	0.1312	0.10849	0.000838	0.02657	0.02235	0.0008335	0.01845	0.02127	0.000838	0.02041	0.01271	0.000841	0.02179	0.00728	0.0006636	0.00052875	0.02639
			0.0008435	0.12644	0.10878	0.0008445	0.02121	0.0104	0.0008395	0.03307	0.01826	0.000844	0.01351	0.00711	0.000847	0.02353	0.01249	0.0006684	-0.00143	0.02383
			0.0008495	0.13205	0.11052	0.00085	0.0277	0.00332	0.0008455	0.026	0.01808	0.00085	0.02163	0.0176	0.000853	0.02312	0.01894	0.0006736	-0.01801	0.01946
			0.000855	0.13394	0.10781	0.000856	0.01683	0.01225	0.0008515	0.0273	0.01348	0.000856	0.01566	0.01013	0.00086	0.02251	0.01451	0.0006784	-0.01869	0.01152
			0.000861	0.13508	0.11522	0.000862	0.0133	0.01002	0.0008575	0.03618	0.01027	0.000862	0.02117	0.02213	0.0008655	0.02413	0.02851	0.0006832	-0.0059	0.0024
			0.000867	0.13927	0.10642	0.000868	0.02205	0.01382	0.0008635	0.02559	0.01154	0.000868	0.02484	0.01539	0.000871	0.02474	0.02584	0.000688	-0.00966	0.02101
			0.000873	0.13972	0.11128	0.000874	0.01515	0.01986	0.0008695	0.02804	0.01588	0.000874	0.01792	0.01684	0.000877	0.0247	0.01693	0.0006932	-0.01588	0.02705
			0.000879	0.14391	0.1012	0.00088	0.02237	0.01302	0.0008755	0.03197	0.01452	0.00088	0.02815	0.01609	0.000883	0.03045	0.02208	0.000698	-0.005	0.02459
			0.000885	0.14421	0.10372	0.0008865	0.03301	0.0202	0.0008815	0.0163	0.0113	0.000886	0.02466	0.00351	0.000889	0.03033	0.01594	0.0007032	0.00659	0.02032
			0.0008915	0.14689	0.09993	0.0008925	0.03008	0.01441	0.000888	0.02193	0.0122	0.0008915	0.02929	0.00979	0.000895	0.02929	0.00959	0.000708	0.00456	0.0157
			0.000898	0.15017	0.0996	0.0008985	0.03371	0.01167	0.000894	0.02489	0.00978	0.000898	0.03464	0.0029	0.000901	0.0306	0.01719	0.0007128	0.00611	0.01167
			0.000904	0.15162	0.11126	0.0009045	0.03667	0.01602	0.0009	0.01667	0.00956	0.000904	0.02127	0.00713	0.000907	0.0277	0.02385	0.000718	0.01354	0.01256
			0.00091	0.15575	0.11223	0.0009105	0.03799	0.00647	0.000906	0.02661	0.01262	0.00091	0.02768	0.01474	0.000913	0.0262	0.01739	0.0007228	0.02169	0.00796
			0.000916	0.15637	0.12794	0.0009165	0.0385	0.01051	0.0009125	0.0265	0.00923	0.000916	0.01973	0.0151	0.000919	0.02895	0.01753	0.0007276	0.01818	0.0077
			0.0009225	0.16014	0.12871	0.0009225	0.03263	0.01132	0.0009185	0.02068	0.00577	0.000922	0.01642	0.01036	0.000925	0.02586	0.01741	0.0007324	0.01304	0.01307
			0.000929	0.16003	0.13519	0.0009285	0.03541	0.0062	0.000924	0.03161	0.00672	0.000928	0.02153	0.01313	0.000931	0.02401	0.00422	0.0007372	0.01586	0.01556
			0.000935	0.16702	0.14273	0.0009345	0.0346	0.02147	0.00093	0.02484	0.01266	0.000934	0.01196	0.01318	0.0009375	0.02555	0.00746	0.000742	0.0197	0.00155
			0.0009415	0.16855	0.12986	0.0009405	0.02957	0.01734	0.0009365	0.02257	0.01771	0.00094	0.0228	0.01281	0.0009435	0.02509	0.00386	0.0007472	0.00301	0.00854
			0.0009475	0.17448	0.14569	0.000947	0.03429	0.01839	0.0009425	0.02904	0.01978	0.000946	0.02102	0.01973	0.0009495	0.02717	0.01311	0.000752	-0.00817	0.01927
			0.000954	0.16953	0.12912	0.000953	0.02801	0.02291	0.0009485	0.02247	0.02161	0.000952	0.01859	0.01239	0.0009555	0.02796	0.00692	0.0007564	-0.00516	0.0239
			0.00096	0.17849	0.14413	0.000959	0.02653	0.01052	0.0009545	0.02741	0.02154	0.0009575	0.02933	0.0103	0.0009615	0.02654	0.00303	0.0007612	-0.00435	0.0174
			0.000966	0.17498	0.13592	0.000965	0.02971	0.0087	0.0009605	0.03723	0.01769	0.0009635	0.01779	0.00924	0.0009675	0.026	0.01459	0.000766	-0.02075	0.01085
			0.000972	0.18174	0.13869	0.000971	0.01839	0.00688	0.0009665	0.02538	0.01281	0.0009695	0.02327	0.01318	0.0009735	0.02448	0.02565	0.0007708	-0.01783	0.01206
			0.0009775	0.18184	0.13939	0.000977	0.0175	0.00999	0.0009725	0.03646	0.01015	0.0009755	0.02202	0.01017	0.0009795	0.02701	0.01943	0.0007756	-0.00707	0.01607
			0.000983	0.18536	0.13669	0.000983	0.02463	0.01691	0.0009785	0.03937	0.00864	0.0009805	0.01919	0.0186	0.0009855	0.02928	0.0276	0.0007804	-0.00456	0.01729
			0.000989	0.19031	0.14229	0.0009885	0.01535	0.01826	0.000985	0.02613	0.01175	0.000986	0.02794	0.01765	0.0009915	0.02903	0.02833	0.0007852	-0.00431	0.02257
			0.000995	0.18863	0.1294	0.0009945	0.02219	0.01345	0.000991	0.03282	0.01213	0.000992	0.0195	0.01667	0.0009975	0.02941	0.01786	0.00079	-0.00132	0.03466
			0.001	0.19631	0.13506	0.001	0.03192	0.01883	0.000997	0.02874	0.01568	0.000998	0.0296	0.01553	0.001	0.03068	0.02195	0.0007948	0.00563	0.02953
			0.00101	0.19502	0.12494	0.00101	0.02722	0.01607	0.001	0.02168	0.01168	0.001	0.0333	0.00816	0.00101	0.03371	0.01926	0.0007992	0.00956	0.00646
			0.00101	0.19993	0.12541	0.00101	0.03763	0.01247	0.00101	0.02823	0.01	0.00101	0.02697	0.00767	0.00102	0.03361	0.01372	0.000804	-0.00020625	0.00976
			0.00102	0.20149	0.12797	0.00102	0.03958	0.01574	0.00102	0.01893	0.01427	0.00102	0.0375	0.00395	0.00102	0.03065	0.01804	0.0008084	0.01138	0.0165
			0.00103	0.20289	0.12765	0.00103	0.03628	0.00836	0.00102	0.02239	0.01022	0.00102	0.02558	0.00801	0.00103	0.03226	0.02674	0.0008132	0.02359	0.01048
			0.00103	0.20716	0.14094	0.00103	0.03968	0.0116	0.00103	0.03033	0.0097	0.00103	0.02876	0.01212	0.00103	0.02897	0.01993	0.000818	0.01679	0.0083
			0.00104	0.20795	0.13897	0.00104	0.03728	0.01179	0.00103	0.02201	0.00634	0.00103	0.02839	0.01448	0.00104	0.02582	0.01642	0.0008228	0.01007	0.0117
			0.00104	0.21122	0.1516	0.00104	0.0358	0.00987	0.00104	0.02962	0.00917	0.00104	0.01524	0.00999	0.00104	0.02725	0.01577	0.0008272	0.01391	0.01725
			0.00105	0.21203	0.15558	0.00105	0.03664	0.01844	0.00105	0.03591	0.00545	0.00104	0.02368	0.0083	0.00105	0.02811	0.00807	0.000832	0.01315	0.00396
			0.00105	0.21787	0.16114	0.00105	0.03409	0.01226	0.00105	0.02586	0.01233	0.00105	0.01415	0.0169	0.00106	0.02808	0.00551	0.0008368	0.00692	0.01515
			0.00106	0.22355	0.16647	0.00106	0.03683	0.0184	0.00106	0.028	0.0188	0.00106	0.02017	0.016	0.00106	0.03157	0.00656	0.0008416	-0.0198	0.02291
			0.00107	0.22196	0.15771	0.00107	0.02981	0.02212	0.00106	0.02964	0.01919	0.00106	0.02893	0.01498	0.00107	0.03225	0.01341	0.0008464	-0.01458	0.02174
			0.00107	0.22643	0.16478	0.00107	0.03129	0.01019	0.00107	0.02457	0.02174	0.00107	0.01648	0.01635	0.00108	0.03055	0.00933	0.0008508	-0.00577	0.01808
			0.00108	0.22327	0.15429	0.00108	0.0321	0.0103	0.00108	0.03157	0.0201	0.00107	0.02927	0.01214	0.00108	0.03323	0.01181	0.000856	-0.02341	0.01023
			0.00109	0.23359	0.16435	0.00109	0.02205	0.00693	0.00108	0.03222	0.01401	0.00108	0.02266	0.00739	0.00109	0.03022	0.01572	0.0008608	-0.0205	0.0118
			0.00109	0.2295	0.1593	0.00109	0.02255	0.01286	0.00109	0.03242	0.01288	0.00109	0.01887	0.01153	0.00109	0.02781	0.02952	0.000866	-0.00389	0.0276
			0.0011	0.2409	0.17359	0.0011	0.02305	0.01542	0.0011	0.04275	0.00805	0.00109	0.02562	0.01221	0.0011	0.03217	0.02915	0.0008704	-0.0053	0.02281
			0.0011	0.24039	0.16793	0.0011	0.01703	0.01802	0.0011	0.03604	0.01228	0.0011	0.01498	0.01558	0.0011	0.03014	0.0318	0.0008752	-0.00232	0.02685
			0.00111	0.24574	0.16836	0.00111	0.0277	0.01669	0.00111	0.03149	0.01088	0.0011	0.0291	0.01946	0.00111	0.03023	0.02875	0.0008804	-0.00903	0.02727
			0.00112	0.24717	0.16399	0.00112	0.02881	0.02167	0.00111	0.03442	0.01711	0.00111	0.02778	0.01318	0.00112	0.03773	0.02157	0.0008856	0.00517	0.01586
			0.00112	0.25162	0.15931	0.00112	0.02547	0.01364	0.00112	0.02446	0.01761	0.00112	0.01547	0.01309	0.00112	0.0368	0.01642	0.0008904	0.01288	0.01291
			0.00113	0.25617	0.15775	0.00113	0.03748	0.01303	0.00112	0.02571	0.01009	0.00112	0.03975	0.013	0.00113	0.03599	0.02001	0.0008952	0.00147	0.00873
			0.00113	0.25403	0.15033	0.00113	0.03896	0.01646	0.00113	0.028	0.01504	0.00113	0.02648	0.00394	0.00113	0.03821	0.02061	0.0009	0.00871	0.01589
			0.00114	0.25865	0.15074	0.00114	0.03567	0.00765	0.00114	0.02271	0.00945	0.00113	0.032	0.000790701	0.00114	0.03033	0.01787	0.0009044	0.01833	0.01259
			0.00115	0.25866	0.15215	0.00114	0.04292	0.00902	0.00114	0.02861	0.01141	0.00114	0.03053	0.00687	0.00115	0.02885	0.02558	0.0009084	0.0194	0.00307
			0.00115	0.26369	0.16136	0.00115	0.03735	0.01058	0.00115	0.03226	0.0111	0.00115	0.02229	0.01027	0.00115	0.0328	0.01799	0.0009132	0.01049	0.01228
			0.00116	0.26338	0.16165	0.00116	0.0344	0.01048	0.00115	0.02817	0.0109	0.00115	0.02788	0.0136	0.00116	0.02753	0.00766	0.000918	0.01097	0.02131
			0.00116	0.26893	0.1743	0.00116	0.03597	0.0155	0.00116	0.0341	0.00737	0.00116	0.01856	0.01173	0.00116	0.02812	0.01038	0.0009224	0.00893	0.01641
			0.00117	0.27375	0.17934	0.00117	0.03289	0.01162	0.00117	0.03194	0.0065	0.00116	0.01732	0.00615	0.00117	0.03408	0.000722625	0.0009272	-0.00812	0.02724
			0.00118	0.27629	0.18793	0.00118	0.03547	0.02151	0.00117	0.0294	0.0192	0.00117	0.02602	0.00841	0.00118	0.0312	0.00869	0.0009324	-0.0145	0.02729
			0.00118	0.28056	0.18729	0.00118	0.03546	0.02127	0.00118	0.03012	0.01721	0.00118	0.01555	0.01801	0.00118	0.03161	0.00246	0.0009372	-0.01632	0.02216
			0.00119	0.27716	0.1868	0.00119	0.0325	0.00973	0.00118	0.03017	0.01814	0.00118	0.02934	0.01768	0.00119	0.0354	0.00764	0.0009424	-0.01708	0.01514
			0.00119	0.28277	0.1873	0.00119	0.03658	0.01303	0.00119	0.03069	0.02183	0.00119	0.02007	0.01171	0.00119	0.03164	0.01426	0.0009472	-0.01528	0.0092
			0.0012	0.28485	0.18608	0.0012	0.02941	0.0073	0.0012	0.03519	0.01371	0.00119	0.02593	0.01645	0.0012	0.03425	0.01899	0.0009524	-0.0195	0.01568
			0.00121	0.28912	0.18786	0.0012	0.02988	0.01252	0.0012	0.03402	0.01392	0.0012	0.02554	0.0136	0.00121	0.03399	0.0227	0.0009572	-0.006	0.02232
			0.00121	0.29522	0.19144	0.00121	0.02568	0.01025	0.00121	0.03841	0.01371	0.00121	0.01764	0.01761	0.00121	0.02693	0.03129	0.000962	-0.00179	0.021
			0.00122	0.2945	0.19094	0.00122	0.01874	0.02128	0.00121	0.04242	0.01452	0.00121	0.02788	0.02112	0.00122	0.03451	0.02872	0.0009668	-0.00212	0.01684
			0.00122	0.3036	0.19799	0.00122	0.02682	0.02229	0.00122	0.03887	0.00827	0.00122	0.02321	0.02293	0.00122	0.03593	0.02353	0.0009716	0.00177	0.02294
			0.00123	0.30201	0.19049	0.00123	0.02484	0.01964	0.00123	0.03584	0.00974	0.00122	0.02473	0.01822	0.00123	0.0295	0.02554	0.0009764	0.00855	0.0183
			0.00124	0.31118	0.19527	0.00123	0.025	0.02056	0.00123	0.03367	0.02234	0.00123	0.03208	0.01711	0.00124	0.04159	0.01997	0.0009812	0.01487	0.000497696
			0.00124	0.31001	0.18677	0.00124	0.03875	0.01531	0.00124	0.0276	0.00942	0.00124	0.02551	0.01255	0.00124	0.04605	0.01784	0.000986	0.01347	0.00965
			0.00125	0.31497	0.18688	0.00125	0.03754	0.01475	0.00124	0.02852	0.01185	0.00124	0.04014	0.00947	0.00125	0.03547	0.02027	0.0009904	0.01025	0.01857
			0.00125	0.3183	0.17929	0.00125	0.03974	0.01214	0.00125	0.02903	0.01668	0.00125	0.03502	0.00832	0.00125	0.03768	0.02716	0.0009948	0.01832	0.01164
			0.00126	0.31638	0.17833	0.00126	0.04704	0.01345	0.00126	0.0252	0.01001	0.00126	0.03272	0.00211	0.00126	0.03466	0.0186	0.0009996	0.0193	0.00605
			0.00127	0.32458	0.18061	0.00126	0.03554	0.01172	0.00126	0.03216	0.01353	0.00126	0.03569	0.00577	0.00127	0.02858	0.02272	0.001	0.01257	0.01252
			0.00127	0.32125	0.18267	0.00127	0.03596	0.00725	0.00127	0.03623	0.00992	0.00127	0.02471	0.01007	0.00127	0.03268	0.01963	0.00101	0.00313	0.01694
			0.00128	0.32923	0.19197	0.00128	0.04163	0.01154	0.00127	0.0346	0.01252	0.00127	0.0322	0.00691	0.00128	0.02955	0.00588	0.00101	-0.00038375	0.01698
			0.00128	0.32738	0.19621	0.00128	0.02957	0.01254	0.00128	0.03726	0.00409	0.00128	0.02396	0.00914	0.00128	0.02749	0.00244	0.00102	-0.00724	0.03177
			0.00129	0.33171	0.21268	0.00129	0.03395	0.01892	0.00128	0.03274	0.01199	0.00128	0.02215	0.01523	0.00129	0.0396	0.00197	0.00102	-0.01406	0.02496
			0.00129	0.33865	0.2131	0.00129	0.03885	0.01465	0.00129	0.03295	0.01759	0.00129	0.03043	0.01215	0.00129	0.03561	0.01084	0.00103	-0.01504	0.01617
			0.0013	0.33792	0.21546	0.0013	0.03404	0.01136	0.0013	0.03479	0.01753	0.0013	0.01997	0.01028	0.0013	0.03324	0.00384	0.00103	-0.01608	0.00439
			0.00131	0.34569	0.21907	0.00131	0.03876	0.01208	0.0013	0.03498	0.01986	0.0013	0.02655	0.01903	0.00131	0.04081	0.01233	0.00104	-0.01252	0.00619
			0.00131	0.34649	0.21877	0.00131	0.03324	0.00471	0.00131	0.0413	0.01733	0.00131	0.02587	0.00966	0.00131	0.03334	0.02312	0.00104	-0.01163	0.02256
			0.00132	0.35293	0.22	0.00132	0.03057	0.00628	0.00131	0.0453	0.01263	0.00132	0.02469	0.01217	0.00132	0.03308	0.02367	0.00105	-0.00605	0.02734
			0.00132	0.35617	0.21805	0.00132	0.03153	0.00952	0.00132	0.03729	0.01386	0.00132	0.03104	0.01595	0.00133	0.04065	0.03118	0.00105	0.00044125	0.02212
			0.00133	0.35689	0.22461	0.00133	0.02177	0.02264	0.00133	0.04037	0.0125	0.00133	0.02176	0.01525	0.00133	0.0361	0.03218	0.00106	0.00386	0.01839
			0.00134	0.36206	0.2235	0.00134	0.02717	0.0196	0.00133	0.04765	0.01126	0.00133	0.02839	0.01508	0.00134	0.03693	0.02517	0.00106	0.00762	0.02356
			0.00134	0.36519	0.23336	0.00134	0.02697	0.02055	0.00134	0.03962	0.01016	0.00134	0.02933	0.02575	0.00134	0.04203	0.02732	0.00107	0.01166	0.01358
			0.00135	0.3734	0.22727	0.00135	0.02688	0.02595	0.00134	0.03827	0.02231	0.00135	0.02708	0.02039	0.00135	0.03619	0.02499	0.00107	0.01365	0.00792
			0.00135	0.3789	0.23262	0.00135	0.03658	0.01563	0.00135	0.03708	0.01323	0.00135	0.03568	0.02062	0.00136	0.03989	0.01628	0.00108	0.01888	0.00361
			0.00136	0.38173	0.22945	0.00136	0.03472	0.01466	0.00136	0.02869	0.00887	0.00136	0.0315	0.01487	0.00136	0.0476	0.02197	0.00108	0.01358	0.0167
			0.00137	0.38452	0.21837	0.00137	0.03981	0.0165	0.00136	0.03115	0.0136	0.00137	0.0364	0.01167	0.00137	0.03835	0.01972	0.00109	0.01382	0.01012
			0.00137	0.38866	0.22818	0.00137	0.04679	0.00926	0.00137	0.03072	0.006	0.00137	0.03934	0.0151	0.00137	0.03531	0.02215	0.00109	0.01421	0.00208
			0.00138	0.38671	0.21151	0.00138	0.03543	0.00898	0.00137	0.02957	0.01081	0.00138	0.03274	0.0046	0.00138	0.04094	0.02325	0.0011	0.00401	0.01368
			0.00138	0.3938	0.2271	0.00138	0.04257	0.01015	0.00138	0.03864	0.00755	0.00138	0.03783	0.0032	0.00139	0.03246	0.01493	0.0011	0.00377	0.02406
			0.00139	0.39179	0.21882	0.00139	0.04215	0.0101	0.00139	0.03459	0.00913	0.00139	0.03142	0.01231	0.00139	0.03272	0.01103	0.00111	-0.0002775	0.027
			0.0014	0.39676	0.22277	0.0014	0.03229	0.01048	0.00139	0.03649	0.00156	0.0014	0.0305	0.01032	0.0014	0.03698	0.00722	0.00111	-0.00827	0.02986
			0.0014	0.40306	0.24171	0.0014	0.04036	0.01436	0.0014	0.04179	0.01103	0.0014	0.02696	0.00387	0.00141	0.03058	0.00264	0.00111	-0.01441	0.02196
			0.00141	0.4032	0.23674	0.00141	0.03804	0.01471	0.0014	0.03651	0.02054	0.00141	0.0214	0.01183	0.00141	0.03984	0.00437	0.00112	-0.02221	0.01287
			0.00141	0.41187	0.26118	0.00141	0.03496	0.01299	0.00141	0.03597	0.01536	0.00141	0.02863	0.01673	0.00142	0.04463	0.01066	0.00112	-0.01882	0.00624
			0.00142	0.41273	0.24864	0.00142	0.04353	0.01245	0.00142	0.03791	0.02045	0.00142	0.02739	0.00601	0.00142	0.03727	0.00956	0.00113	-0.00746	0.01029
			0.00143	0.41625	0.26003	0.00143	0.03759	0.00542	0.00142	0.03557	0.02172	0.00143	0.02826	0.01898	0.00143	0.04302	0.0141	0.00113	-0.00714	0.02451
			0.00143	0.42037	0.2629	0.00143	0.03415	0.0036	0.00143	0.04172	0.01388	0.00143	0.03096	0.01728	0.00144	0.04234	0.02938	0.00114	-0.00154	0.02941
			0.00144	0.42356	0.25364	0.00144	0.03678	0.01233	0.00143	0.04351	0.0168	0.00144	0.02746	0.00878	0.00144	0.03603	0.02651	0.00115	0.00519	0.01311
			0.00144	0.42834	0.26802	0.00144	0.02968	0.02685	0.00144	0.04284	0.01235	0.00144	0.03265	0.01382	0.00145	0.04012	0.03037	0.00115	0.00651	0.00432
			0.00145	0.43128	0.26012	0.00145	0.02809	0.01831	0.00145	0.04932	0.01244	0.00145	0.02723	0.01923	0.00145	0.04187	0.03714	0.00115	0.00408	0.02086
			0.00146	0.4355	0.27401	0.00146	0.0265	0.02415	0.00145	0.04694	0.01375	0.00146	0.02897	0.01288	0.00146	0.03952	0.02403	0.00116	0.00988	0.01724
			0.00146	0.44044	0.26634	0.00146	0.02477	0.0273	0.00146	0.03857	0.01882	0.00146	0.03204	0.02437	0.00147	0.0453	0.02312	0.00117	0.01536	0.00306
			0.00147	0.44474	0.27381	0.00147	0.03202	0.01318	0.00146	0.03974	0.01943	0.00147	0.03116	0.02007	0.00147	0.04711	0.02692	0.00117	0.01759	0.00684
			0.00148	0.44937	0.27651	0.00147	0.03413	0.01833	0.00147	0.03313	0.01159	0.00147	0.0359	0.01574	0.00148	0.04413	0.01595	0.00117	0.01632	0.0204
			0.00148	0.45686	0.26751	0.00148	0.04223	0.01772	0.00148	0.03166	0.01606	0.00148	0.03855	0.02392	0.00148	0.04613	0.02018	0.00118	0.01527	0.01484
			0.00149	0.45589	0.26891	0.00149	0.04635	0.00898	0.00148	0.03773	0.00866	0.00149	0.03942	0.0075	0.00149	0.04382	0.0276	0.00118	0.01502	0.00792
			0.00149	0.4639	0.25998	0.00149	0.03921	0.01198	0.00149	0.02971	0.00711	0.00149	0.0412	0.01119	0.0015	0.03793	0.02332	0.00119	0.00222	0.02167
			0.0015	0.46489	0.26397	0.0015	0.04498	0.00679	0.00149	0.03631	0.01169	0.0015	0.03592	0.00842	0.0015	0.03819	0.01633	0.00119	-0.00566	0.0276
			0.00151	0.46669	0.26005	0.00151	0.03997	0.00631	0.0015	0.04336	0.00629	0.0015	0.03423	0.00188	0.00151	0.03673	0.01486	0.0012	-0.00545	0.02737
			0.00151	0.47198	0.26477	0.00151	0.03502	0.00372	0.00151	0.0371	0.00363	0.00151	0.0318	0.00846	0.00151	0.03492	0.00944	0.0012	-0.00959	0.02762
			0.00152	0.46771	0.26886	0.00152	0.04189	0.00662	0.00151	0.04218	0.00419	0.00152	0.02887	0.01181	0.00152	0.03769	0.00263	0.00121	-0.01748	0.02
			0.00152	0.47909	0.27674	0.00152	0.0365	0.0118	0.00152	0.04371	0.01646	0.00152	0.02727	0.00798	0.00153	0.0401	0.00296	0.00121	-0.01875	0.01292
			0.00153	0.4749	0.28532	0.00153	0.03697	0.00908	0.00152	0.03547	0.01725	0.00153	0.02583	0.00524	0.00153	0.04039	0.00508	0.00122	-0.01237	0.01286
			0.00154	0.48592	0.28816	0.00153	0.04875	0.00617	0.00153	0.04275	0.01842	0.00153	0.02927	0.01943	0.00154	0.04513	0.01527	0.00122	-0.00395	0.00976
			0.00154	0.49001	0.29603	0.00154	0.03799	0.00193	0.00154	0.04093	0.02527	0.00154	0.02985	0.01495	0.00154	0.04325	0.01514	0.00123	-0.00095	0.02123
			0.00155	0.48832	0.29518	0.00155	0.0413	0.00487	0.00154	0.04016	0.01838	0.00154	0.03259	0.01361	0.00155	0.04141	0.01501	0.00123	0.00273	0.01953
			0.00155	0.50097	0.30283	0.00155	0.04194	0.01239	0.00155	0.0503	0.0163	0.00155	0.03405	0.0175	0.00156	0.04218	0.02786	0.00124	0.00568	0.00533
			0.00156	0.49418	0.29934	0.00156	0.02944	0.01779	0.00156	0.04664	0.01338	0.00156	0.03195	0.01133	0.00156	0.04191	0.03013	0.00124	0.00768	0.01028
			0.00157	0.50832	0.30307	0.00156	0.03229	0.0163	0.00156	0.04932	0.00953	0.00156	0.0314	0.01452	0.00157	0.0397	0.02711	0.00125	0.01027	0.0198
			0.00157	0.50095	0.30669	0.00157	0.02992	0.02664	0.00157	0.05449	0.01536	0.00157	0.02767	0.02533	0.00157	0.04311	0.03581	0.00125	0.01274	0.01385
			0.00158	0.50853	0.3084	0.00158	0.02428	0.02715	0.00157	0.04228	0.01562	0.00157	0.03097	0.0165	0.00158	0.04738	0.02741	0.00126	0.01581	0.00367
			0.00158	0.51774	0.31405	0.00158	0.03272	0.01687	0.00158	0.04491	0.01744	0.00158	0.03334	0.02158	0.00159	0.04743	0.02111	0.00126	0.01332	0.00966
			0.00159	0.51479	0.31202	0.00159	0.03588	0.02976	0.00159	0.04166	0.01517	0.00159	0.0338	0.02427	0.00159	0.04817	0.02541	0.00127	0.01848	0.01886
			0.0016	0.53058	0.31784	0.0016	0.04055	0.01965	0.00159	0.03341	0.01416	0.00159	0.03939	0.01646	0.0016	0.04879	0.02282	0.00127	0.02249	0.01664
			0.0016	0.52372	0.315	0.0016	0.04795	0.013	0.0016	0.04009	0.01518	0.0016	0.03954	0.02426	0.0016	0.04317	0.01984	0.00128	0.01425	0.0207
			0.00161	0.53799	0.30925	0.00161	0.04879	0.02006	0.0016	0.03676	0.0068	0.0016	0.0424	0.01175	0.00161	0.04419	0.02439	0.00128	0.00328	0.03114
			0.00161	0.53744	0.30551	0.00161	0.04874	0.00916	0.00161	0.03338	0.01019	0.00161	0.04135	0.01425	0.00161	0.04279	0.0228	0.00129	-0.0021	0.03108
			0.00162	0.53827	0.30437	0.00162	0.04167	0.00444	0.00162	0.04543	0.00641	0.00161	0.04003	0.00834	0.00162	0.03739	0.00977	0.00129	-0.00747	0.02693
			0.00163	0.54596	0.30302	0.00162	0.03962	0.0086	0.00162	0.04109	0.000161217	0.00162	0.04085	0.00527	0.00163	0.04144	0.00793	0.00129	-0.013	0.03411
			0.00163	0.539	0.30558	0.00163	0.04002	0.01456	0.00163	0.04166	0.00283	0.00163	0.03566	0.00373	0.00163	0.04057	0.00576	0.0013	-0.01884	0.02026
			0.00164	0.55189	0.31121	0.00164	0.03726	0.01101	0.00163	0.04609	0.01285	0.00163	0.03335	0.00985	0.00164	0.04113	0.00905	0.0013	-0.01293	0.01285
			0.00164	0.54534	0.31835	0.00164	0.04075	0.01142	0.00164	0.03912	0.01582	0.00164	0.03074	0.0079	0.00164	0.04771	0.00675	0.00131	-0.00897	0.00827
			0.00165	0.55413	0.32487	0.00165	0.04525	0.01468	0.00165	0.04219	0.01671	0.00164	0.0278	0.00519	0.00165	0.04771	0.00476	0.00131	-0.00536	0.00943
			0.00166	0.55702	0.32389	0.00165	0.04291	0.00479	0.00165	0.0431	0.02439	0.00165	0.0334	0.0178	0.00166	0.04641	0.01833	0.00132	0.00224	0.02229
			0.00166	0.56011	0.33819	0.00166	0.05049	0.00892	0.00166	0.03708	0.01884	0.00166	0.02981	0.02031	0.00166	0.04962	0.02098	0.00132	0.00628	0.02167
			0.00167	0.57128	0.33348	0.00167	0.04775	0.0098	0.00166	0.04966	0.01347	0.00166	0.0344	0.01034	0.00167	0.04519	0.02191	0.00133	0.00781	0.00845
			0.00167	0.56706	0.34507	0.00167	0.03561	0.01522	0.00167	0.0491	0.01552	0.00167	0.03548	0.01899	0.00167	0.04374	0.03058	0.00133	0.01255	0.01713
			0.00168	0.57705	0.34278	0.00168	0.03735	0.01818	0.00167	0.04738	0.00869	0.00167	0.03466	0.01436	0.00168	0.04767	0.03422	0.00134	0.0158	0.01108
			0.00169	0.57397	0.34481	0.00168	0.03163	0.02729	0.00168	0.05412	0.01009	0.00168	0.03846	0.01043	0.00169	0.04797	0.03063	0.00134	0.01995	0.00384
			0.00169	0.58232	0.35434	0.00169	0.02509	0.0246	0.00169	0.0481	0.0183	0.00169	0.03366	0.02312	0.00169	0.05102	0.03201	0.00135	0.01701	0.00598
			0.0017	0.5876	0.34525	0.0017	0.03492	0.02597	0.00169	0.04428	0.01201	0.00169	0.03326	0.02023	0.0017	0.05872	0.02443	0.00135	0.01782	0.01171
			0.0017	0.5873	0.36261	0.0017	0.03439	0.03044	0.0017	0.04725	0.01594	0.0017	0.03589	0.02289	0.0017	0.05301	0.02146	0.00136	0.01883	0.02023
			0.00171	0.59763	0.35342	0.00171	0.03666	0.02594	0.00171	0.03606	0.01741	0.0017	0.03507	0.02616	0.00171	0.05187	0.02133	0.00136	0.01753	0.01463
			0.00172	0.59881	0.36124	0.00171	0.04656	0.01829	0.00171	0.03783	0.01361	0.00171	0.04318	0.01673	0.00172	0.05235	0.02923	0.00137	0.00584	0.03164
			0.00172	0.60814	0.35753	0.00172	0.04553	0.01889	0.00172	0.04145	0.00887	0.00172	0.03809	0.0239	0.00172	0.04715	0.02616	0.00137	-0.0061	0.03443
			0.00173	0.60955	0.34925	0.00173	0.04585	0.00837	0.00172	0.03632	0.00753	0.00172	0.04296	0.01233	0.00173	0.04516	0.02122	0.00137	-0.00497	0.02573
			0.00173	0.61348	0.35635	0.00173	0.04667	0.00469	0.00173	0.04426	0.01198	0.00173	0.04597	0.01125	0.00173	0.04551	0.0257	0.00138	-0.00993	0.02658
			0.00174	0.61662	0.33953	0.00174	0.04059	0.006	0.00174	0.04569	0.00167	0.00174	0.04193	0.00868	0.00174	0.03834	0.01123	0.00138	-0.02042	0.0279
			0.00175	0.61536	0.35024	0.00174	0.04069	0.01056	0.00174	0.04334	0.00183	0.00174	0.04615	0.01069	0.00175	0.04283	0.00475	0.00139	-0.01802	0.00941
			0.00175	0.62031	0.33867	0.00175	0.03933	0.00649	0.00175	0.04823	0.0054	0.00175	0.03823	0.00203	0.00175	0.0483	0.00445	0.00139	-0.0113	0.01504
			0.00176	0.62082	0.35088	0.00176	0.04136	0.00639	0.00175	0.04194	0.01892	0.00175	0.03346	0.00929	0.00176	0.04662	0.0085	0.0014	-0.00475	0.01325
			0.00176	0.62331	0.35558	0.00176	0.04583	0.01234	0.00176	0.04174	0.0188	0.00176	0.03395	0.00824	0.00176	0.04986	0.00711	0.0014	-0.00253	0.01181
			0.00177	0.62827	0.35759	0.00177	0.0458	0.00373	0.00177	0.04799	0.02157	0.00176	0.02735	0.01027	0.00177	0.05393	0.0128	0.00141	0.00015125	0.0224
			0.00177	0.62783	0.37384	0.00177	0.0489	0.01101	0.00177	0.04282	0.02417	0.00177	0.03676	0.01279	0.00178	0.05088	0.02069	0.00141	0.01102	0.01705
			0.00178	0.63589	0.36808	0.00178	0.04934	0.00697	0.00178	0.04728	0.01541	0.00178	0.03422	0.01943	0.00178	0.05104	0.02168	0.00142	0.01138	0.00654
			0.00178	0.638	0.38448	0.00179	0.03961	0.01794	0.00178	0.05299	0.01822	0.00178	0.03513	0.0148	0.00179	0.05115	0.03042	0.00142	0.0105	0.01454
			0.00179	0.64108	0.37714	0.00179	0.04157	0.02177	0.00179	0.04928	0.01739	0.00179	0.04182	0.01441	0.00179	0.0494	0.03675	0.00143	0.01549	0.00993
			0.0018	0.64869	0.38398	0.0018	0.03415	0.01863	0.0018	0.05636	0.00854	0.00179	0.037	0.01702	0.0018	0.05084	0.03265	0.00143	0.02462	0.01123
			0.0018	0.64746	0.3852	0.0018	0.02623	0.02781	0.0018	0.0564	0.01717	0.0018	0.04135	0.00982	0.00181	0.05214	0.03335	0.00144	0.02358	0.00896
			0.00181	0.65786	0.38562	0.00181	0.03586	0.02967	0.00181	0.04936	0.01802	0.00181	0.03444	0.02564	0.00181	0.04961	0.03166	0.00144	0.01939	0.00788
			0.00182	0.65644	0.39515	0.00182	0.03355	0.0266	0.00181	0.05346	0.0143	0.00181	0.0336	0.02229	0.00182	0.05532	0.02245	0.00145	0.01897	0.01135
			0.00182	0.66371	0.39325	0.00182	0.038	0.02646	0.00182	0.04238	0.02142	0.00182	0.03983	0.02327	0.00182	0.05694	0.02889	0.00145	0.01702	0.01324
			0.00183	0.66725	0.40161	0.00183	0.05051	0.02231	0.00182	0.0382	0.01393	0.00183	0.03795	0.023	0.00183	0.05232	0.02617	0.00146	0.00497	0.03015
			0.00183	0.66881	0.39612	0.00183	0.04072	0.01982	0.00183	0.04453	0.01121	0.00183	0.04227	0.01404	0.00184	0.05131	0.02718	0.00146	-0.00688	0.03285
			0.00184	0.68407	0.40041	0.00184	0.04661	0.01351	0.00184	0.03958	0.01217	0.00184	0.04437	0.0234	0.00184	0.04995	0.03008	0.00147	-0.0069	0.02073
			0.00185	0.6812	0.39454	0.00185	0.05226	0.01218	0.00184	0.04164	0.01133	0.00184	0.04491	0.01093	0.00185	0.04555	0.01886	0.00147	-0.01015	0.01951
			0.00185	0.69198	0.38959	0.00185	0.03893	0.00781	0.00185	0.04825	0.00933	0.00185	0.0475	0.00783	0.00185	0.04437	0.019	0.00148	-0.0188	0.0223
			0.00186	0.69119	0.3938	0.00186	0.04147	0.0076	0.00185	0.04633	0.00227	0.00186	0.03948	0.00834	0.00186	0.04625	0.01464	0.00148	-0.01734	0.00669
			0.00186	0.69383	0.38553	0.00186	0.04625	0.00618	0.00186	0.05052	0.00465	0.00186	0.04401	0.01205	0.00187	0.04731	0.00499	0.00149	-0.00549	0.0184
			0.00187	0.6996	0.38801	0.00187	0.0406	0.00856	0.00187	0.04868	0.01108	0.00187	0.04047	0.01247	0.00187	0.05069	0.00416	0.00149	0.00162	0.01951
			0.00188	0.69382	0.3862	0.00188	0.0451	0.01314	0.00187	0.04465	0.02138	0.00187	0.03349	0.00452	0.00188	0.05458	0.01031	0.00149	-0.00025625	0.00971
			0.00188	0.70599	0.39383	0.00188	0.04919	0.00789	0.00188	0.04744	0.01827	0.00188	0.03552	0.00333	0.00188	0.05574	0.01129	0.0015	0.00097	0.01258
			0.00189	0.70026	0.39395	0.00189	0.05463	0.01215	0.00188	0.04722	0.02293	0.00189	0.03173	0.00829	0.00189	0.05631	0.01239	0.0015	0.01212	0.01145
			0.00189	0.71033	0.40665	0.00189	0.05343	0.00418	0.00189	0.04536	0.02266	0.00189	0.03738	0.01382	0.0019	0.05526	0.02979	0.00151	0.02036	0.00258
			0.0019	0.71216	0.41367	0.0019	0.04659	0.0183	0.0019	0.05148	0.01492	0.0019	0.04094	0.01337	0.0019	0.05044	0.03074	0.00151	0.01367	0.00959
			0.00191	0.7163	0.41808	0.00191	0.04415	0.01815	0.0019	0.05351	0.01915	0.0019	0.03627	0.01527	0.00191	0.05054	0.02993	0.00152	0.01451	0.0013
			0.00191	0.7247	0.42054	0.00191	0.03952	0.02418	0.00191	0.05414	0.01412	0.00191	0.04289	0.0105	0.00191	0.05402	0.0417	0.00152	0.02809	0.0076
			0.00192	0.72378	0.41683	0.00192	0.03415	0.03157	0.00191	0.0596	0.00947	0.00192	0.03887	0.01992	0.00192	0.05312	0.02979	0.00153	0.03102	0.00596
			0.00192	0.734	0.42453	0.00192	0.0374	0.02912	0.00192	0.05613	0.02047	0.00192	0.037	0.01239	0.00193	0.05586	0.02452	0.00153	0.021	0.01287
			0.00193	0.73021	0.42206	0.00193	0.0327	0.03084	0.00193	0.05237	0.0125	0.00193	0.04052	0.02746	0.00193	0.0583	0.03339	0.00154	0.01287	0.00944
			0.00194	0.73689	0.43128	0.00194	0.03925	0.03459	0.00193	0.05096	0.0198	0.00194	0.03844	0.02068	0.00194	0.05506	0.0239	0.00154	0.01125	0.01761
			0.00194	0.7408	0.42822	0.00194	0.04674	0.02843	0.00194	0.04663	0.02144	0.00194	0.03995	0.02403	0.00194	0.05734	0.02654	0.00155	0.00243	0.03171
			0.00195	0.74605	0.43609	0.00195	0.04304	0.02379	0.00194	0.04511	0.01044	0.00195	0.0406	0.03142	0.00195	0.05677	0.03304	0.00155	-0.00833	0.03295
			0.00195	0.75358	0.44071	0.00195	0.04864	0.02235	0.00195	0.0458	0.01967	0.00195	0.03967	0.01971	0.00196	0.05077	0.02236	0.00156	-0.00949	0.02105
			0.00196	0.75537	0.43422	0.00196	0.05029	0.01654	0.00196	0.04375	0.00908	0.00196	0.04792	0.02826	0.00196	0.05014	0.02325	0.00156	-0.00741	0.01384
			0.00197	0.76599	0.43958	0.00197	0.04326	0.00961	0.00196	0.04658	0.0076	0.00197	0.04723	0.01622	0.00197	0.04891	0.02089	0.00157	-0.0125	0.01718
			0.00197	0.76544	0.42945	0.00197	0.04616	0.00839	0.00197	0.05123	0.00946	0.00197	0.0472	0.01214	0.00197	0.0458	0.0117	0.00157	-0.00793	0.0041
			0.00198	0.77361	0.43122	0.00198	0.04529	0.00836	0.00197	0.05103	0.00206	0.00198	0.04705	0.01237	0.00198	0.04915	0.00804	0.00158	0.0038	0.01735
			0.00198	0.77393	0.42241	0.00198	0.03997	0.00825	0.00198	0.05092	0.01033	0.00198	0.04439	0.00445	0.00199	0.05315	0.01118	0.00158	0.01054	0.02009
			0.00199	0.77606	0.42302	0.00199	0.05017	0.00582	0.00199	0.05305	0.02062	0.00199	0.04216	0.01167	0.00199	0.05562	0.00287	0.00159	0.006	0.00972
			0.002	0.77868	0.42676	0.002	0.05254	0.01261	0.00199	0.05074	0.02053	0.002	0.03783	0.00315	0.002	0.05823	0.01232	0.00159	0.00732	0.00794
			0.002	0.77784	0.42745	0.002	0.05286	0.01589	0.002	0.05242	0.02214	0.002	0.03294	0.00513	0.002	0.05955	0.02006	0.0016	0.01849	0.00781
			0.00201	0.78408	0.43871	0.00201	0.05393	0.01323	0.002	0.05464	0.02635	0.00201	0.03648	0.0085	0.00201	0.0572	0.01573	0.0016	0.02514	0.00725
			0.00202	0.78738	0.43618	0.00201	0.04686	0.00817	0.00201	0.05362	0.02234	0.00201	0.03652	0.01772	0.00202	0.05744	0.03224	0.00161	0.01839	0.01471
			0.00202	0.79569	0.44813	0.00202	0.04976	0.01839	0.00202	0.05683	0.01757	0.00202	0.03896	0.01383	0.00202	0.05399	0.03833	0.00161	0.0192	0.00133
			0.00203	0.7981	0.45028	0.00203	0.04666	0.03068	0.00202	0.06145	0.01479	0.00202	0.04207	0.0238	0.00203	0.05615	0.02853	0.00162	0.02815	0.01011
			0.00203	0.80291	0.45286	0.00203	0.04108	0.03359	0.00203	0.06111	0.01537	0.00203	0.04236	0.01286	0.00203	0.05988	0.03813	0.00162	0.02772	0.01532
			0.00204	0.81022	0.4572	0.00204	0.03902	0.03496	0.00203	0.06401	0.01872	0.00204	0.0448	0.02022	0.00204	0.05932	0.03448	0.00163	0.01705	0.01745
			0.00205	0.80977	0.45561	0.00204	0.03442	0.03622	0.00204	0.06125	0.01842	0.00204	0.03882	0.0136	0.00205	0.0598	0.02407	0.00163	0.00818	0.01697
			0.00205	0.81493	0.46582	0.00205	0.03975	0.0402	0.00205	0.05472	0.01782	0.00205	0.03953	0.02498	0.00205	0.06586	0.03043	0.00163	0.00908	0.02073
			0.00206	0.81135	0.46192	0.00206	0.04192	0.03198	0.00205	0.05464	0.02482	0.00205	0.04368	0.0254	0.00206	0.06301	0.02974	0.00164	0.00086	0.03473
			0.00206	0.82443	0.4708	0.00206	0.04213	0.0231	0.00206	0.04879	0.01103	0.00206	0.04042	0.02511	0.00207	0.0604	0.0218	0.00164	-0.00898	0.03926
			0.00207	0.8269	0.47114	0.00207	0.05617	0.03025	0.00207	0.04483	0.01495	0.00207	0.04543	0.0306	0.00207	0.05779	0.03003	0.00165	-0.0093	0.01976
			0.00208	0.83598	0.47145	0.00207	0.05049	0.01794	0.00207	0.05069	0.01604	0.00207	0.04271	0.01861	0.00208	0.05181	0.0287	0.00165	-0.00486	0.00377
			0.00208	0.84267	0.47149	0.00208	0.04462	0.01086	0.00208	0.04757	0.00578	0.00208	0.04355	0.02256	0.00208	0.05301	0.01599	0.00166	-0.00587	0.00697
			0.00209	0.8465	0.46691	0.00209	0.05232	0.00975	0.00208	0.05133	0.00903	0.00208	0.0536	0.01859	0.00209	0.05299	0.01848	0.00166	-0.00482	0.00287
			0.00209	0.85587	0.46956	0.00209	0.0481	0.00712	0.00209	0.05827	0.00254	0.00209	0.04956	0.00737	0.0021	0.05154	0.01501	0.00167	0.00256	0.01641
			0.0021	0.85199	0.45921	0.0021	0.04436	0.00857	0.00209	0.05256	0.00988	0.00209	0.05104	0.01481	0.0021	0.05474	0.00165	0.00167	0.01142	0.01977
			0.00211	0.86096	0.46131	0.0021	0.05127	0.00664	0.0021	0.05607	0.01572	0.0021	0.04658	0.00276	0.00211	0.05656	0.01059	0.00168	0.01287	0.01267
			0.00211	0.85584	0.45598	0.00211	0.05194	0.00896	0.00211	0.05796	0.0213	0.00211	0.04165	0.00841	0.00211	0.06106	0.00753	0.00168	0.01793	0.00788
			0.00212	0.86088	0.45935	0.00212	0.05569	0.01371	0.00211	0.05145	0.02447	0.00211	0.04297	0.00128	0.00212	0.06233	0.01204	0.00169	0.02045	0.000472043
			0.00212	0.86366	0.46021	0.00212	0.05932	0.01502	0.00212	0.05459	0.02342	0.00212	0.03286	0.00842	0.00212	0.06101	0.02798	0.00169	0.02333	0.00718
			0.00213	0.86459	0.46327	0.00213	0.05699	0.01816	0.00213	0.05549	0.02148	0.00213	0.03644	0.00518	0.00213	0.05912	0.02606	0.0017	0.02302	0.01444
			0.00214	0.87582	0.46807	0.00214	0.05323	0.01827	0.00213	0.05468	0.02004	0.00213	0.0405	0.01866	0.00214	0.05831	0.02786	0.0017	0.02761	0.00551
			0.00214	0.87206	0.47383	0.00214	0.05196	0.02671	0.00214	0.06634	0.01904	0.00214	0.03702	0.01295	0.00214	0.05658	0.04013	0.00171	0.03334	0.0083
			0.00215	0.88433	0.48125	0.00215	0.04627	0.02747	0.00214	0.06627	0.0179	0.00214	0.04735	0.01881	0.00215	0.06057	0.03448	0.00171	0.02886	0.0151
			0.00215	0.88364	0.48075	0.00215	0.03953	0.02833	0.00215	0.06512	0.01739	0.00215	0.04458	0.01661	0.00215	0.06348	0.03456	0.00172	0.02031	0.01878
			0.00216	0.88916	0.49176	0.00216	0.04116	0.03569	0.00216	0.06992	0.01736	0.00216	0.04668	0.01906	0.00216	0.06259	0.03717	0.00172	0.01581	0.02501
			0.00217	0.89314	0.48961	0.00216	0.04202	0.04352	0.00216	0.06037	0.01879	0.00216	0.04467	0.01955	0.00217	0.06757	0.02531	0.00173	0.00779	0.02518
			0.00217	0.89149	0.49393	0.00217	0.04194	0.03762	0.00217	0.05717	0.02372	0.00217	0.03693	0.02363	0.00217	0.06542	0.02501	0.00173	0.00207	0.03429
			0.00218	0.90498	0.4927	0.00218	0.04888	0.03626	0.00217	0.05807	0.01247	0.00217	0.04472	0.02591	0.00218	0.06421	0.03398	0.00174	-0.00258	0.03412
			0.00218	0.90186	0.49296	0.00218	0.05184	0.0321	0.00218	0.04742	0.01231	0.00218	0.0414	0.02514	0.00218	0.06476	0.02589	0.00174	-0.00537	0.01614
			0.00219	0.91241	0.50238	0.00219	0.04543	0.01481	0.00219	0.05001	0.01989	0.00219	0.04435	0.03029	0.00219	0.05799	0.02264	0.00174	-0.000475	0.00688
			0.0022	0.91608	0.49631	0.00219	0.04593	0.01425	0.00219	0.05423	0.01239	0.00219	0.05057	0.02572	0.0022	0.05465	0.03065	0.00175	0.00194	0.01023
			0.0022	0.92209	0.50427	0.0022	0.05058	0.01449	0.0022	0.0498	0.0073	0.0022	0.04412	0.02035	0.0022	0.05615	0.01561	0.00175	0.00431	0.00384
			0.00221	0.93266	0.49239	0.00221	0.04809	0.00565	0.0022	0.0596	0.00628	0.0022	0.0545	0.01861	0.00221	0.054	0.01138	0.00176	0.00893	0.01365
			0.00221	0.93104	0.49767	0.00221	0.0435	0.00965	0.00221	0.06237	0.003	0.00221	0.05227	0.00967	0.00221	0.05871	0.01496	0.00176	0.0104	0.01431
			0.00222	0.9406	0.49172	0.00222	0.04971	0.00914	0.00222	0.05619	0.01201	0.00221	0.0483	0.01336	0.00222	0.06382	0.000746652	0.00177	0.01434	0.00826
			0.00223	0.93928	0.48296	0.00222	0.05425	0.01569	0.00222	0.06409	0.01775	0.00222	0.05176	0.00566	0.00223	0.06175	0.00967	0.00177	0.02344	0.01357
			0.00223	0.94164	0.48689	0.00223	0.05626	0.01438	0.00223	0.05746	0.01858	0.00223	0.03848	0.00442	0.00223	0.06431	0.01758	0.00178	0.02846	0.00562
			0.00224	0.9461	0.4762	0.00224	0.05937	0.01844	0.00223	0.05382	0.02318	0.00223	0.04205	0.00093096	0.00224	0.06301	0.01696	0.00178	0.02647	0.01557
			0.00224	0.94314	0.49054	0.00224	0.05926	0.01762	0.00224	0.0643	0.02161	0.00224	0.03734	0.0094	0.00224	0.05861	0.03112	0.00179	0.02699	0.00844
			0.00225	0.95074	0.48369	0.00225	0.05765	0.02024	0.00225	0.05931	0.01948	0.00224	0.03464	0.00494	0.00225	0.06652	0.0362	0.00179	0.03073	0.00642
			0.00226	0.94963	0.49535	0.00225	0.05879	0.02866	0.00225	0.06392	0.0206	0.00225	0.04592	0.01362	0.00226	0.06492	0.03418	0.0018	0.03007	0.00782
			0.00226	0.9567	0.50211	0.00226	0.04512	0.0211	0.00226	0.07256	0.01517	0.00226	0.03845	0.01577	0.00226	0.05911	0.0382	0.0018	0.02577	0.01459
			0.00227	0.96573	0.50267	0.00227	0.04253	0.03434	0.00226	0.0641	0.01665	0.00226	0.04808	0.01601	0.00227	0.06597	0.03496	0.00181	0.01766	0.02627
			0.00227	0.96703	0.51626	0.00227	0.04632	0.04384	0.00227	0.07065	0.01863	0.00227	0.04957	0.02153	0.00227	0.06681	0.02853	0.00181	0.01443	0.03469
			0.00228	0.97317	0.50653	0.00228	0.03916	0.03812	0.00228	0.07002	0.01383	0.00227	0.04356	0.01611	0.00228	0.06358	0.03067	0.00182	0.005	0.02824
			0.00229	0.97418	0.52448	0.00228	0.03806	0.03789	0.00228	0.05757	0.0168	0.00228	0.04965	0.02142	0.00229	0.07178	0.02823	0.00182	-0.00403	0.03319
			0.00229	0.97767	0.5151	0.00229	0.0478	0.04573	0.00229	0.06148	0.01731	0.00229	0.03651	0.02235	0.00229	0.06733	0.02209	0.00183	-0.00495	0.03465
			0.0023	0.98334	0.51928	0.0023	0.04504	0.03329	0.00229	0.05952	0.01374	0.00229	0.04076	0.02775	0.0023	0.06156	0.02909	0.00183	-0.00415	0.01666
			0.0023	0.9825	0.52493	0.0023	0.04582	0.02136	0.0023	0.05033	0.01438	0.0023	0.04614	0.02912	0.0023	0.06655	0.02711	0.00183	-0.00477	0.00926
			0.00231	0.99386	0.52075	0.00231	0.04943	0.02295	0.00231	0.05857	0.0103	0.00231	0.04028	0.02848	0.00231	0.05557	0.0205	0.00184	-0.00015375	0.01207
			0.00231	0.99698	0.53359	0.00231	0.0474	0.01656	0.00231	0.05373	0.0082	0.00231	0.0552	0.02725	0.00231	0.05291	0.0205	0.00184	0.00832	0.00196
			0.00232	1.00668	0.51739	0.00232	0.04794	0.00774	0.00232	0.0557	0.00426	0.00232	0.04752	0.02278	0.00232	0.06165	0.01367	0.00185	0.01758	0.00577
			0.00233	1.01283	0.52846	0.00233	0.04932	0.0145	0.00232	0.06728	0.00226	0.00232	0.05253	0.0158	0.00233	0.05467	0.00828	0.00185	0.01963	0.01133
			0.00233	1.01519	0.52106	0.00233	0.04834	0.0139	0.00233	0.05868	0.00874	0.00233	0.05651	0.01187	0.00233	0.06065	0.00961	0.00186	0.01823	0.00955
			0.00234	1.02459	0.51867	0.00234	0.05265	0.01762	0.00233	0.06212	0.01849	0.00234	0.04456	0.01018	0.00234	0.07043	0.00958	0.00186	0.02339	0.00949
			0.00234	1.02085	0.51803	0.00234	0.0556	0.02362	0.00234	0.06647	0.0216	0.00234	0.05435	0.01019	0.00235	0.06403	0.01265	0.00187	0.02869	0.00214
			0.00235	1.0274	0.50647	0.00235	0.06284	0.02573	0.00235	0.05579	0.02262	0.00235	0.04261	0.0051	0.00235	0.06917	0.0189	0.00187	0.02704	0.01265
			0.00236	1.02399	0.52028	0.00236	0.05749	0.01162	0.00235	0.0637	0.02795	0.00235	0.03816	0.00269	0.00236	0.07213	0.02381	0.00188	0.031	0.01147
			0.00236	1.02843	0.51029	0.00236	0.05696	0.0227	0.00236	0.06767	0.02066	0.00236	0.0453	0.00948	0.00236	0.06162	0.03121	0.00188	0.03165	0.01067
			0.00237	1.03505	0.51886	0.00237	0.06132	0.02817	0.00236	0.06226	0.01913	0.00237	0.03348	0.01258	0.00237	0.06762	0.03523	0.00189	0.029	0.01413
			0.00237	1.03183	0.51993	0.00237	0.0534	0.02729	0.00237	0.07405	0.01704	0.00237	0.04494	0.01591	0.00238	0.07051	0.03857	0.00189	0.02034	0.0247
			0.00238	1.04321	0.52598	0.00238	0.04709	0.03373	0.00238	0.07235	0.01222	0.00238	0.04284	0.02032	0.00238	0.06056	0.03749	0.0019	0.01124	0.03139
			0.00239	1.04234	0.53773	0.00239	0.05113	0.04079	0.00238	0.06757	0.01959	0.00238	0.04369	0.01428	0.00239	0.06944	0.03344	0.0019	0.00578	0.03774
			0.00239	1.05332	0.53491	0.00239	0.04297	0.03999	0.00239	0.07714	0.01987	0.00239	0.05606	0.01682	0.00239	0.07412	0.0326	0.00191	-0.00316	0.02923
			0.0024	1.05447	0.54787	0.0024	0.04681	0.04499	0.00239	0.06659	0.01887	0.0024	0.04218	0.01814	0.0024	0.06935	0.02866	0.00191	-0.01027	0.02602
			0.0024	1.05448	0.54374	0.00241	0.05	0.04157	0.0024	0.06146	0.01788	0.0024	0.05111	0.02049	0.00241	0.07871	0.0265	0.00192	-0.01104	0.02053
			0.00241	1.06507	0.54773	0.00241	0.04191	0.04116	0.00241	0.0642	0.0164	0.00241	0.04851	0.02708	0.00241	0.07642	0.03208	0.00192	-0.00432	0.00895
			0.00242	1.06124	0.54821	0.00242	0.04933	0.03188	0.00241	0.05391	0.01515	0.00242	0.04323	0.02395	0.00242	0.0641	0.02866	0.00193	5.25e-05	0.01309
			0.00242	1.07674	0.55067	0.00242	0.05349	0.02426	0.00242	0.05839	0.01003	0.00242	0.05288	0.0273	0.00242	0.06824	0.02748	0.00193	0.00761	0.02082
			0.00243	1.07212	0.55441	0.00243	0.04748	0.01395	0.00242	0.06391	0.01272	0.00243	0.04107	0.02906	0.00243	0.06177	0.02854	0.00194	0.01631	0.00946
			0.00243	1.08647	0.55044	0.00244	0.0559	0.00983	0.00243	0.05798	0.00449	0.00243	0.05187	0.02649	0.00244	0.05545	0.01714	0.00194	0.02352	0.00278
			0.00244	1.09429	0.55233	0.00244	0.05193	0.01406	0.00244	0.06589	0.00262	0.00244	0.05396	0.025	0.00244	0.06413	0.01119	0.00195	0.0227	0.00848
			0.00245	1.09543	0.54849	0.00245	0.04758	0.01076	0.00244	0.0677	0.00854	0.00245	0.05214	0.01849	0.00245	0.06551	0.01405	0.00195	0.02488	0.01238
			0.00245	1.10944	0.55143	0.00245	0.05659	0.01157	0.00245	0.0599	0.01649	0.00245	0.06095	0.0164	0.00246	0.0661	0.00598	0.00196	0.02914	0.00979
			0.00246	1.10388	0.5461	0.00246	0.05822	0.02576	0.00245	0.06893	0.02424	0.00246	0.0455	0.00905	0.00246	0.07582	0.00763	0.00196	0.03255	0.00944
			0.00246	1.11869	0.53991	0.00247	0.06302	0.01673	0.00246	0.06601	0.02544	0.00246	0.05104	0.00529	0.00247	0.07278	0.01847	0.00197	0.03358	0.00447
			0.00247	1.11483	0.53485	0.00247	0.06649	0.02044	0.00247	0.06105	0.02837	0.00247	0.04987	0.00538	0.00247	0.07277	0.01828	0.00197	0.0323	0.01008
			0.00248	1.12087	0.53201	0.00248	0.06495	0.03034	0.00247	0.07112	0.02816	0.00248	0.03815	0.00407	0.00248	0.07659	0.02543	0.00198	0.03312	0.01305
			0.00248	1.12716	0.53379	0.00248	0.06534	0.02281	0.00248	0.06688	0.02123	0.00248	0.0474	0.00934	0.00249	0.06617	0.03515	0.00198	0.03187	0.02177
			0.00249	1.12511	0.53258	0.00249	0.05874	0.02753	0.00248	0.06911	0.02284	0.00249	0.03776	0.01446	0.00249	0.06525	0.03403	0.00199	0.02032	0.02898
			0.00249	1.13711	0.53651	0.0025	0.05711	0.03929	0.00249	0.07769	0.0171	0.00249	0.04582	0.01941	0.0025	0.07126	0.03529	0.00199	0.0115	0.03488
			0.0025	1.1328	0.53902	0.0025	0.05457	0.03249	0.0025	0.0729	0.01413	0.0025	0.05006	0.01843	0.0025	0.06919	0.03921	0.002	0.00813	0.03793
			0.00251	1.14831	0.5479	0.00251	0.04482	0.04298	0.0025	0.07603	0.01795	0.0025	0.04533	0.01695	0.00251	0.07607	0.03074	0.002	0.00175	0.02618
			0.00251	1.14872	0.54455	0.00251	0.05028	0.04681	0.00251	0.07611	0.02111	0.00251	0.05901	0.01627	0.00252	0.08158	0.02846	0.002	-0.00225	0.01471
			0.00252	1.15704	0.55342	0.00252	0.04962	0.04763	0.00251	0.06491	0.01662	0.00252	0.05012	0.01858	0.00252	0.07514	0.03215	0.00201	-0.00035125	0.00803
			0.00252	1.16533	0.55092	0.00252	0.04598	0.04844	0.00252	0.06612	0.01459	0.00252	0.05133	0.01814	0.00253	0.07682	0.0244	0.00201	0.0059	0.00767
			0.00253	1.16174	0.55408	0.00253	0.05031	0.03145	0.00253	0.06372	0.02093	0.00253	0.05333	0.02912	0.00253	0.07677	0.0296	0.00202	0.0065	0.00902
			0.00254	1.17602	0.5559	0.00254	0.04794	0.02556	0.00253	0.05655	0.00808	0.00253	0.04247	0.02658	0.00254	0.06905	0.02872	0.00202	0.00828	0.01867
			0.00254	1.17258	0.55046	0.00254	0.05137	0.02226	0.00254	0.06221	0.00537	0.00254	0.05313	0.03251	0.00255	0.06792	0.01573	0.00203	0.01979	0.00734
			0.00255	1.18771	0.55869	0.00255	0.05924	0.01293	0.00254	0.06488	0.0119	0.00255	0.04568	0.03376	0.00255	0.06557	0.02345	0.00203	0.02445	0.00699
			0.00256	1.1929	0.54849	0.00255	0.05043	0.01625	0.00255	0.06376	0.00381	0.00255	0.04975	0.02543	0.00256	0.06111	0.01505	0.00204	0.02566	0.0026
			0.00256	1.19954	0.55439	0.00256	0.05401	0.01267	0.00256	0.07149	0.00462	0.00256	0.05867	0.02814	0.00256	0.06793	0.00481	0.00204	0.03161	0.0065
			0.00257	1.20948	0.55191	0.00257	0.06148	0.0199	0.00256	0.06984	0.0136	0.00256	0.05121	0.01861	0.00257	0.0713	0.01303	0.00205	0.03471	0.00969
			0.00257	1.21446	0.54859	0.00257	0.05919	0.02825	0.00257	0.06756	0.02278	0.00257	0.06064	0.01603	0.00258	0.07174	0.01364	0.00205	0.03705	0.00837
			0.00258	1.22403	0.54766	0.00258	0.0628	0.01691	0.00257	0.07062	0.02501	0.00258	0.0541	0.01683	0.00258	0.07623	0.00982	0.00206	0.03157	0.01128
			0.00259	1.22401	0.53511	0.00258	0.06808	0.02821	0.00258	0.06879	0.02728	0.00258	0.05064	0.00611	0.00259	0.07661	0.02602	0.00206	0.03242	0.01087
			0.00259	1.23187	0.54059	0.00259	0.06747	0.03152	0.00259	0.06919	0.03051	0.00259	0.05057	0.01068	0.00259	0.07653	0.03347	0.00207	0.03231	0.01541
			0.0026	1.23376	0.52629	0.0026	0.06889	0.01978	0.00259	0.07284	0.02599	0.00259	0.03837	0.00255	0.0026	0.0745	0.02928	0.00207	0.0236	0.02067
			0.0026	1.2381	0.53114	0.0026	0.06362	0.03125	0.0026	0.07544	0.02534	0.0026	0.04604	0.01008	0.00261	0.07243	0.03652	0.00208	0.0144	0.02574
			0.00261	1.24215	0.52529	0.00261	0.06629	0.03582	0.00261	0.07709	0.02284	0.00261	0.04531	0.01076	0.00261	0.07733	0.03548	0.00208	0.00813	0.03453
			0.00262	1.24697	0.53281	0.00261	0.05787	0.02948	0.00261	0.08207	0.02152	0.00261	0.04858	0.02202	0.00262	0.0775	0.02906	0.00209	0.00252	0.0381
			0.00262	1.25321	0.54244	0.00262	0.04972	0.04644	0.00262	0.08132	0.02094	0.00262	0.05073	0.01709	0.00262	0.07551	0.03387	0.00209	-0.00255	0.02237
			0.00263	1.25468	0.54009	0.00263	0.05172	0.04693	0.00262	0.07918	0.01946	0.00262	0.05236	0.0209	0.00263	0.08159	0.03042	0.0021	-0.00643	0.00725
			0.00263	1.26649	0.54587	0.00263	0.0481	0.04526	0.00263	0.08039	0.01889	0.00263	0.05633	0.02071	0.00263	0.08322	0.024	0.0021	0.00097875	0.00343
			0.00264	1.27022	0.54105	0.00264	0.04788	0.04951	0.00264	0.07119	0.01581	0.00263	0.05233	0.02072	0.00264	0.08132	0.03475	0.00211	0.00883	0.01085
			0.00265	1.27838	0.55195	0.00264	0.05769	0.03856	0.00264	0.06842	0.02092	0.00264	0.05077	0.02147	0.00265	0.07756	0.02049	0.00211	0.01216	0.01246
			0.00265	1.27933	0.548	0.00265	0.04807	0.03068	0.00265	0.07051	0.01263	0.00265	0.05202	0.03348	0.00265	0.07459	0.02239	0.00211	0.01774	0.01681
			0.00266	1.28694	0.55158	0.00266	0.05189	0.02396	0.00265	0.06298	0.0054	0.00265	0.04503	0.02893	0.00266	0.07668	0.03636	0.00212	0.02249	0.00238
			0.00266	1.29281	0.55311	0.00266	0.05901	0.01458	0.00266	0.06652	0.0123	0.00266	0.05282	0.03306	0.00266	0.07071	0.01856	0.00212	0.02247	0.01134
			0.00267	1.29547	0.54881	0.00267	0.05174	0.01666	0.00267	0.07028	0.00309	0.00266	0.05334	0.03402	0.00267	0.06569	0.01486	0.00213	0.0259	0.00108
			0.00268	1.30849	0.55042	0.00267	0.05934	0.0179	0.00267	0.06841	0.00467	0.00267	0.05668	0.02701	0.00268	0.07113	0.01754	0.00213	0.03107	0.00643
			0.00268	1.31094	0.54375	0.00268	0.06196	0.0171	0.00268	0.0762	0.01101	0.00268	0.06124	0.02821	0.00268	0.07658	0.00245	0.00214	0.03712	0.01478
			0.00269	1.32617	0.54875	0.00269	0.05621	0.0194	0.00268	0.07309	0.02143	0.00268	0.0592	0.02058	0.00269	0.078	0.00767	0.00214	0.0375	0.0129
			0.00269	1.32671	0.54389	0.00269	0.06702	0.02636	0.00269	0.06567	0.02652	0.00269	0.06071	0.01536	0.00269	0.07939	0.01416	0.00215	0.03406	0.00203
			0.0027	1.3361	0.54325	0.0027	0.06547	0.03545	0.0027	0.07631	0.02573	0.00269	0.05728	0.01805	0.0027	0.0844	0.01305	0.00215	0.03284	0.00746
			0.0027	1.34339	0.53605	0.0027	0.06636	0.02591	0.0027	0.07134	0.02971	0.0027	0.05296	0.00339	0.00271	0.0839	0.02352	0.00216	0.0347	0.01981
			0.00271	1.34158	0.53344	0.00271	0.07051	0.02069	0.00271	0.0713	0.02822	0.00271	0.05206	0.01134	0.00271	0.08114	0.03169	0.00216	0.01953	0.02429
			0.00272	1.35122	0.5307	0.00272	0.06637	0.03401	0.00271	0.08167	0.0251	0.00271	0.04602	0.00571	0.00272	0.07953	0.02688	0.00217	0.00877	0.02906
			0.00272	1.34901	0.52475	0.00272	0.06605	0.03104	0.00272	0.07824	0.02257	0.00272	0.04643	0.01448	0.00273	0.07814	0.03584	0.00217	0.0076	0.0354
			0.00273	1.35897	0.52951	0.00273	0.06239	0.02787	0.00273	0.08409	0.0205	0.00273	0.04698	0.01186	0.00273	0.08145	0.03989	0.00218	0.00739	0.0352
			0.00274	1.35977	0.5265	0.00273	0.05844	0.04754	0.00273	0.09109	0.01826	0.00273	0.0496	0.01578	0.00274	0.08229	0.02812	0.00218	0.00197	0.01721
			0.00274	1.3656	0.53667	0.00274	0.05835	0.04739	0.00274	0.08132	0.02033	0.00274	0.05261	0.02402	0.00274	0.08195	0.03186	0.00219	0.00089	0.01024
			0.00275	1.3725	0.53641	0.00275	0.04971	0.04845	0.00274	0.08462	0.02145	0.00274	0.05489	0.0155	0.00275	0.0911	0.03828	0.00219	0.00768	0.0035
			0.00275	1.37207	0.5446	0.00275	0.05102	0.05097	0.00275	0.08061	0.01693	0.00275	0.05729	0.02375	0.00275	0.0869	0.02243	0.0022	0.01156	0.00731
			0.00276	1.3851	0.54881	0.00276	0.05425	0.04063	0.00276	0.06707	0.01662	0.00276	0.05699	0.02336	0.00276	0.08062	0.03167	0.0022	0.01211	0.01371
			0.00276	1.38402	0.54677	0.00276	0.04561	0.03722	0.00276	0.07348	0.01634	0.00276	0.05367	0.01968	0.00277	0.08343	0.03046	0.00221	0.02209	0.01176
			0.00277	1.39389	0.55147	0.00277	0.05651	0.03071	0.00277	0.07138	0.00933	0.00277	0.05199	0.03487	0.00277	0.07665	0.02038	0.00221	0.02733	0.00524
			0.00278	1.39541	0.54099	0.00278	0.05964	0.02041	0.00277	0.0668	0.00905	0.00277	0.05418	0.03168	0.00278	0.07323	0.02694	0.00222	0.02414	0.01277
			0.00278	1.40263	0.55122	0.00278	0.05267	0.01742	0.00278	0.07643	0.00674	0.00278	0.05539	0.03393	0.00278	0.07647	0.0185	0.00222	0.02272	0.00672
			0.00279	1.4115	0.54202	0.00279	0.06287	0.01868	0.00278	0.07269	0.00458	0.00279	0.05472	0.03913	0.00279	0.07522	0.00937	0.00223	0.03166	0.01103
			0.00279	1.41437	0.54559	0.0028	0.06245	0.02224	0.00279	0.07528	0.00834	0.00279	0.05799	0.02654	0.0028	0.07654	0.01549	0.00223	0.04192	0.00671
			0.0028	1.42884	0.54288	0.0028	0.05964	0.02122	0.0028	0.08421	0.015	0.0028	0.05953	0.03238	0.0028	0.0846	0.01139	0.00223	0.0402	0.00742
			0.00281	1.43288	0.54191	0.00281	0.06734	0.02859	0.0028	0.07173	0.02416	0.00281	0.06283	0.02124	0.00281	0.08659	0.00869	0.00224	0.02993	0.00632
			0.00281	1.44424	0.55113	0.00281	0.06529	0.03694	0.00281	0.0767	0.02839	0.00281	0.06278	0.01522	0.00281	0.08376	0.02212	0.00224	0.03506	0.01409
			0.00282	1.44923	0.53511	0.00282	0.06824	0.02849	0.00281	0.08294	0.02915	0.00282	0.05866	0.01585	0.00282	0.08688	0.02335	0.00225	0.02979	0.01782
			0.00282	1.45141	0.54034	0.00282	0.07035	0.02731	0.00282	0.07315	0.02851	0.00282	0.05696	0.00785	0.00283	0.08424	0.02363	0.00225	0.01675	0.03177
			0.00283	1.45989	0.52717	0.00283	0.07182	0.03251	0.00283	0.07992	0.02594	0.00283	0.04974	0.01363	0.00283	0.07852	0.03836	0.00226	0.00507	0.03634
			0.00284	1.45937	0.5307	0.00284	0.07282	0.02554	0.00283	0.08356	0.02954	0.00283	0.04838	0.00479	0.00284	0.08556	0.04043	0.00226	0.00797	0.03702
			0.00284	1.46514	0.52425	0.00284	0.06986	0.0338	0.00284	0.07785	0.02875	0.00284	0.04883	0.01134	0.00284	0.0815	0.0316	0.00227	0.00684	0.03568
			0.00285	1.46828	0.5188	0.00285	0.06503	0.04514	0.00284	0.09417	0.02174	0.00285	0.04878	0.01912	0.00285	0.08043	0.04084	0.00227	0.0005575	0.01313
			0.00285	1.47425	0.53108	0.00285	0.06263	0.04221	0.00285	0.08849	0.02045	0.00285	0.05492	0.00998	0.00286	0.09026	0.034	0.00228	0.00263	0.0081
			0.00286	1.47742	0.51938	0.00286	0.05651	0.04806	0.00286	0.08351	0.01786	0.00286	0.05474	0.02465	0.00286	0.08491	0.02623	0.00228	0.01547	0.00766
			0.00287	1.48309	0.53713	0.00287	0.05554	0.05218	0.00286	0.09081	0.01873	0.00286	0.05861	0.01532	0.00287	0.0892	0.03306	0.00229	0.01722	0.01264
			0.00287	1.49194	0.53104	0.00287	0.04976	0.04273	0.00287	0.07809	0.01632	0.00287	0.06095	0.01581	0.00288	0.09433	0.02786	0.00229	0.01772	0.0055
			0.00288	1.49344	0.54479	0.00288	0.05019	0.0391	0.00287	0.07545	0.01172	0.00288	0.05693	0.02806	0.00288	0.08279	0.02556	0.0023	0.02232	0.00422
			0.00288	1.49808	0.54792	0.00288	0.0562	0.0368	0.00288	0.08169	0.01056	0.00288	0.05829	0.02308	0.00289	0.08275	0.02918	0.0023	0.03213	0.00958
			0.00289	1.50525	0.54395	0.00289	0.05513	0.02386	0.00289	0.06806	0.00961	0.00289	0.05402	0.03488	0.00289	0.08262	0.02184	0.00231	0.02873	0.01704
			0.0029	1.50884	0.55265	0.0029	0.05409	0.02296	0.00289	0.0777	0.00359	0.00289	0.05655	0.03136	0.0029	0.07282	0.01704	0.00231	0.02131	0.00588
			0.0029	1.51865	0.53677	0.0029	0.06192	0.023	0.0029	0.08012	0.00405	0.0029	0.05756	0.02922	0.0029	0.07515	0.01554	0.00232	0.03408	0.00698
			0.00291	1.52057	0.54875	0.00291	0.06235	0.0226	0.0029	0.07305	0.00781	0.00291	0.05749	0.03905	0.00291	0.08038	0.01	0.00232	0.04146	0.01165
			0.00291	1.53022	0.53419	0.00292	0.06427	0.02883	0.00291	0.08467	0.01621	0.00291	0.06135	0.02381	0.00292	0.07755	0.00858	0.00233	0.03666	0.01295
			0.00292	1.5384	0.54393	0.00292	0.06975	0.03564	0.00292	0.08142	0.01911	0.00292	0.06166	0.03131	0.00292	0.0914	0.01368	0.00233	0.02773	0.00831
			0.00293	1.54024	0.54549	0.00293	0.06996	0.0314	0.00292	0.07693	0.02761	0.00293	0.06395	0.02227	0.00293	0.09326	0.01357	0.00234	0.02745	0.01884
			0.00293	1.55262	0.53948	0.00293	0.06996	0.02957	0.00293	0.08525	0.02931	0.00293	0.06331	0.01701	0.00293	0.08484	0.02088	0.00234	0.02417	0.0309
			0.00294	1.55651	0.54898	0.00294	0.0739	0.03548	0.00293	0.07984	0.03128	0.00294	0.05911	0.01748	0.00294	0.09046	0.03124	0.00234	0.00867	0.03212
			0.00294	1.56703	0.53308	0.00295	0.07563	0.0311	0.00294	0.08157	0.03236	0.00294	0.06109	0.0062	0.00295	0.08872	0.02755	0.00235	-0.00195	0.02962
			0.00295	1.56783	0.54265	0.00295	0.07443	0.02833	0.00295	0.088	0.02596	0.00295	0.05512	0.01088	0.00295	0.08084	0.03419	0.00235	0.00293	0.02697
			0.00296	1.57162	0.52781	0.00296	0.07549	0.03597	0.00295	0.08407	0.02389	0.00296	0.05319	0.01011	0.00296	0.08812	0.04031	0.00236	0.00374	0.0221
			0.00296	1.58154	0.52591	0.00296	0.0709	0.04217	0.00296	0.09076	0.02642	0.00296	0.051	0.00459	0.00296	0.08564	0.0334	0.00236	-0.00177	0.00766
			0.00297	1.5747	0.5233	0.00297	0.06386	0.04465	0.00296	0.09839	0.02067	0.00297	0.05296	0.01819	0.00297	0.08665	0.03541	0.00237	0.00462	0.0095
			0.00297	1.5885	0.5226	0.00298	0.06359	0.05288	0.00297	0.09117	0.02072	0.00297	0.05741	0.01353	0.00298	0.09711	0.03318	0.00237	0.02415	0.00721
			0.00298	1.58254	0.53826	0.00298	0.0575	0.05655	0.00298	0.09192	0.01986	0.00298	0.05709	0.01917	0.00298	0.09283	0.02809	0.00238	0.02186	0.00632
			0.00299	1.59215	0.53122	0.00299	0.05114	0.04873	0.00298	0.08892	0.02347	0.00298	0.05977	0.02586	0.00299	0.08977	0.03053	0.00238	0.01555	0.00552
			0.00299	1.60057	0.54404	0.00299	0.05341	0.04273	0.00299	0.0779	0.01815	0.00299	0.06124	0.01588	0.00299	0.09601	0.02824	0.00239	0.02054	0.00397
			0.003	1.60226	0.54441	0.003	0.05286	0.04225	0.00299	0.08125	0.0105	0.003	0.06077	0.02699	0.003	0.08598	0.02294	0.00239	0.03266	0.00953
			0.003	1.61598	0.54978	0.00301	0.05331	0.02842	0.003	0.07784	0.01797	0.003	0.05996	0.02178	0.00301	0.08174	0.01976	0.0024	0.03343	0.01508
			0.00301	1.60824	0.55243	0.00301	0.05885	0.02693	0.00301	0.07549	0.0052	0.00301	0.05831	0.03306	0.00301	0.08462	0.01969	0.0024	0.03066	0.00572
			0.00302	1.62277	0.54892	0.00302	0.06353	0.03021	0.00301	0.08286	0.0075	0.00301	0.05999	0.03029	0.00302	0.07668	0.01789	0.00241	0.0377	0.0054
			0.00302	1.62139	0.55007	0.00302	0.06789	0.02109	0.00302	0.08275	0.00592	0.00302	0.06119	0.02805	0.00302	0.07918	0.01188	0.00241	0.05004	0.00709
			0.00303	1.62966	0.54028	0.00303	0.066	0.02885	0.00303	0.08319	0.01361	0.00303	0.06216	0.03464	0.00303	0.08769	0.00937	0.00242	0.03866	0.01422
			0.00303	1.64361	0.54468	0.00304	0.06881	0.03851	0.00303	0.08943	0.01671	0.00303	0.06532	0.02657	0.00304	0.08467	0.00834	0.00242	0.02866	0.01202
			0.00304	1.64404	0.54327	0.00304	0.07481	0.03186	0.00304	0.08533	0.02752	0.00304	0.06558	0.02954	0.00304	0.09177	0.01329	0.00243	0.02565	0.01831
			0.00305	1.6623	0.54573	0.00305	0.06867	0.03767	0.00304	0.08446	0.02922	0.00304	0.06749	0.02514	0.00305	0.09924	0.01834	0.00243	0.02705	0.03269
			0.00305	1.65676	0.54821	0.00305	0.07533	0.03838	0.00305	0.08501	0.03121	0.00305	0.06261	0.0148	0.00305	0.08874	0.02486	0.00244	0.00774	0.02939
			0.00306	1.6721	0.54808	0.00306	0.0784	0.033	0.00306	0.08454	0.03553	0.00306	0.0601	0.01641	0.00306	0.09023	0.03093	0.00244	-0.00379	0.02532
			0.00306	1.67383	0.54539	0.00307	0.0735	0.03886	0.00306	0.08655	0.03172	0.00306	0.06011	0.0062	0.00307	0.09362	0.03262	0.00245	0.00722	0.02257
			0.00307	1.67925	0.54162	0.00307	0.08192	0.03648	0.00307	0.09274	0.02685	0.00307	0.05606	0.01172	0.00307	0.08528	0.03763	0.00245	0.01084	0.01379
			0.00308	1.68824	0.53715	0.00308	0.0737	0.03622	0.00307	0.09296	0.02593	0.00307	0.05421	0.01312	0.00308	0.0917	0.03771	0.00246	0.00117	0.00162
			0.00308	1.68424	0.53047	0.00308	0.06732	0.04602	0.00308	0.09731	0.02099	0.00308	0.05254	0.01109	0.00309	0.09562	0.03524	0.00246	0.00926	0.0131
			0.00309	1.69974	0.52938	0.00309	0.07067	0.04898	0.00309	0.10119	0.02216	0.00308	0.05676	0.01584	0.00309	0.09066	0.03228	0.00247	0.02502	0.01334
			0.0031	1.68937	0.52966	0.00309	0.05931	0.05474	0.00309	0.09693	0.0263	0.00309	0.0592	0.02613	0.0031	0.10002	0.02691	0.00247	0.02587	0.00957
			0.0031	1.70048	0.53245	0.0031	0.05613	0.05542	0.0031	0.09107	0.02132	0.0031	0.05643	0.01311	0.0031	0.098	0.03195	0.00248	0.0199	0.00941
			0.00311	1.7007	0.53526	0.00311	0.05962	0.0487	0.0031	0.09065	0.01786	0.0031	0.06394	0.02423	0.00311	0.08877	0.03151	0.00248	0.0291	0.00436
			0.00311	1.70836	0.54783	0.00311	0.05088	0.04458	0.00311	0.08127	0.01208	0.00311	0.06413	0.01871	0.00311	0.09312	0.02247	0.00248	0.03924	0.00838
			0.00312	1.71817	0.54975	0.00312	0.05613	0.02929	0.00312	0.08028	0.01485	0.00311	0.06331	0.02594	0.00312	0.08855	0.02938	0.00249	0.03539	0.01051
			0.00313	1.71329	0.556	0.00312	0.06263	0.03118	0.00312	0.08324	0.00637	0.00312	0.0625	0.02522	0.00313	0.08066	0.02101	0.00249	0.03153	0.00337
			0.00313	1.72928	0.55532	0.00313	0.06091	0.03289	0.00313	0.07873	0.000575945	0.00313	0.05806	0.03062	0.00313	0.08626	0.01245	0.0025	0.03827	0.0067
			0.00314	1.72496	0.55223	0.00314	0.06944	0.02246	0.00313	0.08448	0.00586	0.00313	0.06147	0.03394	0.00314	0.08479	0.01743	0.0025	0.04797	0.00584
			0.00314	1.73398	0.55536	0.00314	0.07037	0.03403	0.00314	0.08603	0.01542	0.00314	0.05925	0.03242	0.00314	0.08353	0.00948	0.00251	0.03204	0.00932
			0.00315	1.74028	0.54617	0.00315	0.07204	0.03815	0.00315	0.08314	0.01617	0.00314	0.06251	0.03616	0.00315	0.09254	0.01151	0.00251	0.02273	0.01688
			0.00316	1.74411	0.55447	0.00315	0.07585	0.03245	0.00315	0.09042	0.02424	0.00315	0.06921	0.03214	0.00316	0.09337	0.01817	0.00252	0.02445	0.02491
			0.00316	1.75666	0.54617	0.00316	0.0728	0.04426	0.00316	0.08685	0.03381	0.00316	0.0666	0.02904	0.00316	0.09396	0.0155	0.00252	0.0238	0.03194
			0.00317	1.75955	0.5527	0.00317	0.07897	0.03982	0.00316	0.08537	0.02922	0.00316	0.07156	0.02111	0.00317	0.09802	0.02155	0.00253	0.00882	0.03143
			0.00317	1.77443	0.55223	0.00317	0.07855	0.03534	0.00317	0.0909	0.03145	0.00317	0.06893	0.01428	0.00317	0.0925	0.02717	0.00253	-0.0006825	0.02106
			0.00318	1.77587	0.55184	0.00318	0.07678	0.03892	0.00318	0.0876	0.03194	0.00317	0.06568	0.0145	0.00318	0.09003	0.03012	0.00254	0.00589	0.01443
			0.00319	1.7829	0.55778	0.00318	0.08595	0.03681	0.00318	0.08852	0.02577	0.00318	0.06329	0.01288	0.00319	0.09258	0.03414	0.00254	0.01142	0.00693
			0.00319	1.78741	0.54759	0.00319	0.07872	0.03821	0.00319	0.09829	0.02634	0.00319	0.05318	0.00976	0.00319	0.08841	0.04074	0.00255	0.00428	0.01007
			0.0032	1.7914	0.55285	0.0032	0.07632	0.04678	0.00319	0.09516	0.02503	0.00319	0.05678	0.01002	0.0032	0.08923	0.03886	0.00255	0.01326	0.00832
			0.0032	1.79673	0.53663	0.0032	0.07893	0.05161	0.0032	0.10051	0.02187	0.0032	0.05415	0.01574	0.0032	0.09691	0.03495	0.00256	0.02908	0.01576
			0.00321	1.79718	0.54165	0.00321	0.06295	0.05369	0.00321	0.10254	0.02813	0.0032	0.05684	0.01129	0.00321	0.09684	0.03226	0.00256	0.0303	0.0106
			0.00322	1.79977	0.53841	0.00321	0.06101	0.05034	0.00321	0.09454	0.02574	0.00321	0.06488	0.02556	0.00322	0.09916	0.02767	0.00257	0.02092	0.00334
			0.00322	1.80264	0.54018	0.00322	0.05936	0.05114	0.00322	0.0966	0.02187	0.00322	0.06098	0.01812	0.00322	0.10161	0.0272	0.00257	0.03227	0.00589
			0.00323	1.80694	0.54667	0.00323	0.04895	0.04628	0.00322	0.09109	0.0185	0.00322	0.06949	0.01864	0.00323	0.09417	0.02675	0.00257	0.04364	0.00421
			0.00323	1.81105	0.54455	0.00323	0.05866	0.03636	0.00323	0.08197	0.01429	0.00323	0.06663	0.02509	0.00323	0.09355	0.01788	0.00258	0.0432	0.00239
			0.00324	1.81438	0.5607	0.00324	0.05991	0.03758	0.00324	0.08545	0.01381	0.00324	0.06397	0.02374	0.00324	0.09063	0.02207	0.00258	0.03259	0.0034
			0.00325	1.82095	0.55616	0.00324	0.05962	0.03465	0.00324	0.0846	0.00954	0.00324	0.06664	0.02907	0.00325	0.08402	0.01637	0.00259	0.03875	0.00621
			0.00325	1.83004	0.56923	0.00325	0.0701	0.02804	0.00325	0.0849	0.00694	0.00325	0.05609	0.03102	0.00325	0.08658	0.00906	0.00259	0.04694	0.00445
			0.00326	1.83169	0.56197	0.00326	0.07191	0.03972	0.00325	0.09665	0.00899	0.00325	0.06317	0.03478	0.00326	0.09169	0.01359	0.0026	0.02894	0.01457
			0.00326	1.83828	0.56195	0.00326	0.07616	0.03985	0.00326	0.09136	0.01734	0.00326	0.06364	0.03618	0.00326	0.09101	0.01068	0.0026	0.01354	0.02612
			0.00327	1.84023	0.55822	0.00327	0.07738	0.03833	0.00327	0.09368	0.01936	0.00327	0.06313	0.03611	0.00327	0.09795	0.00994	0.00261	0.02185	0.03122
			0.00328	1.85141	0.55047	0.00327	0.07799	0.05045	0.00327	0.10024	0.03012	0.00327	0.07322	0.03039	0.00328	0.1018	0.01533	0.00261	0.01533	0.0374
			0.00328	1.85955	0.56287	0.00328	0.08071	0.04185	0.00328	0.09016	0.03579	0.00328	0.06671	0.02602	0.00328	0.09963	0.01628	0.00262	0.00602	0.02781
			0.00329	1.86393	0.55327	0.00329	0.0779	0.03495	0.00328	0.0921	0.03455	0.00328	0.07204	0.02257	0.00329	0.09922	0.02345	0.00262	-0.00285	0.02014
			0.00329	1.87545	0.56166	0.00329	0.07975	0.04452	0.00329	0.09565	0.03975	0.00329	0.07203	0.01746	0.00329	0.09745	0.03231	0.00263	0.00695	0.01824
			0.0033	1.87768	0.55572	0.0033	0.08685	0.0411	0.0033	0.08978	0.03305	0.0033	0.064	0.01218	0.0033	0.0942	0.03772	0.00263	0.01808	0.0085
			0.0033	1.88498	0.56361	0.0033	0.08203	0.03913	0.0033	0.1003	0.02704	0.0033	0.06716	0.00858	0.00331	0.09632	0.03195	0.00264	0.0008125	0.00891
			0.00331	1.88863	0.56205	0.00331	0.08244	0.04722	0.00331	0.10335	0.03195	0.00331	0.05416	0.00832	0.00331	0.09773	0.03806	0.00264	0.01918	0.0166
			0.00332	1.89272	0.55362	0.00332	0.08016	0.04993	0.00331	0.10208	0.02321	0.00331	0.05525	0.00702	0.00332	0.09886	0.03627	0.00265	0.02971	0.01052
			0.00332	1.89734	0.55661	0.00332	0.06975	0.04962	0.00332	0.10966	0.02324	0.00332	0.05975	0.01763	0.00332	0.10211	0.02681	0.00265	0.02661	0.00302
			0.00333	1.89886	0.54395	0.00333	0.06606	0.05327	0.00332	0.10475	0.02718	0.00333	0.05508	0.01654	0.00333	0.10536	0.03156	0.00266	0.02501	0.01156
			0.00333	1.90527	0.55284	0.00333	0.06379	0.05716	0.00333	0.09598	0.02142	0.00333	0.0656	0.01898	0.00334	0.10307	0.02586	0.00266	0.02151	0.01631
			0.00334	1.90536	0.54343	0.00334	0.0544	0.0482	0.00334	0.10064	0.01992	0.00334	0.06062	0.02525	0.00334	0.10259	0.02176	0.00267	0.04979	0.00804
			0.00335	1.91329	0.55596	0.00335	0.05518	0.04396	0.00334	0.09297	0.01675	0.00335	0.06773	0.01932	0.00335	0.09726	0.02731	0.00267	0.03937	0.00437
			0.00335	1.91258	0.5602	0.00335	0.06004	0.04554	0.00335	0.08988	0.01093	0.00335	0.07477	0.02399	0.00335	0.09082	0.017	0.00267	0.0294	0.00314
			0.00336	1.91892	0.56419	0.00336	0.05932	0.03357	0.00335	0.09216	0.00969	0.00336	0.06416	0.02292	0.00336	0.08865	0.01846	0.00268	0.0423	0.01129
			0.00336	1.922	0.57179	0.00336	0.06616	0.0355	0.00336	0.08313	0.00753	0.00336	0.071	0.02648	0.00337	0.08841	0.0149	0.00268	0.03714	0.0149
			0.00337	1.93073	0.56857	0.00337	0.07644	0.04418	0.00336	0.09264	0.00649	0.00337	0.06391	0.03206	0.00337	0.08972	0.00567	0.00269	0.03182	0.01062
			0.00338	1.93707	0.57717	0.00338	0.07871	0.04043	0.00337	0.10037	0.01562	0.00338	0.0641	0.0322	0.00338	0.0947	0.00944	0.00269	0.00803	0.02705
			0.00338	1.94067	0.56555	0.00338	0.08111	0.04247	0.00338	0.09011	0.02071	0.00338	0.06914	0.03687	0.00339	0.09872	0.01591	0.0027	0.01812	0.03552
			0.00339	1.94713	0.56955	0.00339	0.08136	0.04814	0.00338	0.09898	0.02296	0.00339	0.06095	0.03633	0.00339	0.10111	0.01372	0.0027	0.01822	0.03249
			0.00339	1.95161	0.56112	0.00339	0.08059	0.04542	0.00339	0.09936	0.03636	0.00339	0.07192	0.03278	0.0034	0.10406	0.0175	0.00271	-0.00277	0.0291
			0.0034	1.96081	0.56322	0.0034	0.08202	0.04296	0.0034	0.0913	0.03205	0.0034	0.07007	0.03116	0.0034	0.10498	0.02951	0.00271	0.00498	0.01116
			0.00341	1.96623	0.56787	0.00341	0.08403	0.04599	0.0034	0.10203	0.03447	0.00341	0.06903	0.02294	0.00341	0.09991	0.02971	0.00272	0.01113	0.00521
			0.00341	1.97734	0.56518	0.00341	0.08596	0.04611	0.00341	0.09759	0.03751	0.00341	0.07796	0.01673	0.00342	0.09949	0.03155	0.00272	0.01934	0.01086
			0.00342	1.98344	0.57086	0.00342	0.08756	0.04062	0.00341	0.09747	0.02696	0.00342	0.06448	0.01456	0.00342	0.09855	0.03999	0.00273	0.01629	0.02255
			0.00342	1.99137	0.56265	0.00343	0.08916	0.0481	0.00342	0.10902	0.02779	0.00342	0.06843	0.01186	0.00343	0.09665	0.03401	0.00273	0.01414	0.01156
			0.00343	1.99301	0.56788	0.00343	0.08547	0.05123	0.00343	0.10247	0.03045	0.00343	0.06092	0.01343	0.00343	0.1042	0.03245	0.00274	0.03979	0.01629
			0.00344	1.99312	0.55999	0.00344	0.07942	0.04774	0.00343	0.10733	0.02654	0.00344	0.05398	0.01138	0.00344	0.10865	0.03578	0.00274	0.03269	0.00327
			0.00344	2.00241	0.55877	0.00344	0.07356	0.05663	0.00344	0.11588	0.03031	0.00344	0.06702	0.01485	0.00345	0.10726	0.02353	0.00275	0.02491	0.01055
			0.00345	1.99774	0.55737	0.00345	0.06662	0.06004	0.00344	0.10364	0.02507	0.00345	0.05937	0.02081	0.00345	0.11291	0.02376	0.00275	0.03016	0.00712
			0.00345	2.00935	0.55255	0.00345	0.05902	0.05095	0.00345	0.10492	0.01859	0.00345	0.06703	0.01968	0.00346	0.10858	0.02675	0.00276	0.04585	0.00337
			0.00346	2.0086	0.5561	0.00346	0.05637	0.05223	0.00346	0.10015	0.02129	0.00346	0.07253	0.02339	0.00346	0.09976	0.02047	0.00276	0.04861	0.00936
			0.00347	2.01754	0.55725	0.00347	0.06323	0.04801	0.00346	0.08985	0.01525	0.00347	0.06747	0.02053	0.00347	0.09844	0.02185	0.00277	0.02809	0.00528
			0.00347	2.0181	0.5674	0.00347	0.0647	0.03963	0.00347	0.09505	0.01072	0.00347	0.07903	0.02175	0.00348	0.09663	0.01833	0.00277	0.0344	0.00593
			0.00348	2.01849	0.57219	0.00348	0.06514	0.04268	0.00347	0.09217	0.01325	0.00348	0.06826	0.03016	0.00348	0.0905	0.01387	0.00278	0.03874	0.01461
			0.00348	2.03124	0.57786	0.00348	0.07676	0.04597	0.00348	0.08946	0.00804	0.00348	0.06958	0.02965	0.00349	0.09645	0.0104	0.00278	0.01736	0.02081
			0.00349	2.02405	0.57797	0.00349	0.07675	0.0445	0.00349	0.10397	0.00911	0.00349	0.07371	0.03532	0.00349	0.10025	0.00886	0.00279	0.0073	0.03125
			0.0035	2.03777	0.57708	0.0035	0.07982	0.04422	0.00349	0.10029	0.02055	0.00349	0.06226	0.03592	0.0035	0.10314	0.00653	0.00279	0.00443	0.03476
			0.0035	2.03585	0.5764	0.0035	0.08778	0.04602	0.0035	0.09906	0.02213	0.0035	0.07377	0.03712	0.00351	0.1085	0.01417	0.0028	0.00733	0.0305
			0.00351	2.04782	0.57381	0.00351	0.08178	0.0505	0.0035	0.10432	0.03126	0.00351	0.06738	0.04101	0.00351	0.10729	0.01952	0.0028	0.00136	0.0148
			0.00351	2.05231	0.57203	0.00352	0.08599	0.04652	0.00351	0.09569	0.03873	0.00351	0.06964	0.03564	0.00352	0.10542	0.01812	0.00281	-0.00711	0.00522
			0.00352	2.05676	0.56962	0.00352	0.09024	0.05157	0.00352	0.09909	0.03558	0.00352	0.08105	0.03178	0.00352	0.10785	0.03022	0.00281	0.01449	0.00804
			0.00353	2.07186	0.57063	0.00353	0.08489	0.05241	0.00352	0.10303	0.03752	0.00352	0.06978	0.02433	0.00353	0.1032	0.03312	0.00282	0.01961	0.01149
			0.00353	2.06758	0.57105	0.00353	0.08899	0.04467	0.00353	0.09816	0.03491	0.00353	0.07615	0.01907	0.00353	0.10204	0.02834	0.00282	0.0181	0.02154
			0.00354	2.0875	0.57371	0.00354	0.09001	0.05149	0.00353	0.10866	0.02938	0.00353	0.0692	0.01814	0.00354	0.10808	0.03702	0.00283	0.01625	0.01474
			0.00355	2.08536	0.57428	0.00355	0.08802	0.05019	0.00354	0.10987	0.02867	0.00354	0.06294	0.00972	0.00355	0.10745	0.0365	0.00283	0.02982	0.00849
			0.00355	2.09783	0.5765	0.00355	0.0876	0.04622	0.00355	0.10844	0.02602	0.00355	0.06821	0.01206	0.00355	0.10636	0.02611	0.00283	0.03874	0.00805
			0.00356	2.10655	0.57015	0.00356	0.07772	0.05951	0.00355	0.11764	0.02486	0.00355	0.05452	0.01653	0.00356	0.10845	0.03482	0.00284	0.02832	0.00794
			0.00356	2.10314	0.57225	0.00356	0.07256	0.05568	0.00356	0.10909	0.03036	0.00356	0.06449	0.01915	0.00356	0.11201	0.0257	0.00284	0.02935	0.00427
			0.00357	2.11666	0.56808	0.00357	0.06536	0.04866	0.00357	0.10549	0.01977	0.00357	0.0647	0.02456	0.00357	0.11138	0.01835	0.00285	0.04499	0.00795
			0.00358	2.10702	0.56571	0.00358	0.05807	0.05714	0.00357	0.10702	0.01771	0.00357	0.06309	0.02536	0.00358	0.10947	0.02693	0.00285	0.03733	0.00923
			0.00358	2.1207	0.56659	0.00358	0.06334	0.05127	0.00358	0.09617	0.02307	0.00358	0.0749	0.0236	0.00358	0.10287	0.01835	0.00286	0.03247	0.00919
			0.00359	2.11564	0.56436	0.00359	0.06122	0.04274	0.00358	0.0965	0.01265	0.00358	0.0668	0.02471	0.00359	0.09935	0.01395	0.00286	0.02897	0.01371
			0.00359	2.11997	0.57661	0.00359	0.06721	0.05012	0.00359	0.09737	0.01954	0.00359	0.07463	0.02342	0.00359	0.09884	0.01675	0.00287	0.03502	0.02288
			0.0036	2.12844	0.57371	0.0036	0.08191	0.04571	0.0036	0.09272	0.01216	0.00359	0.07604	0.02941	0.0036	0.09587	0.00878	0.00287	0.02088	0.02616
			0.00361	2.12645	0.58205	0.0036	0.0774	0.04602	0.0036	0.09872	0.0062	0.0036	0.06581	0.02988	0.00361	0.10071	0.00486	0.00288	0.0055	0.02863
			0.00361	2.14192	0.58322	0.00361	0.08463	0.05251	0.00361	0.10188	0.01691	0.00361	0.07701	0.03417	0.00361	0.11055	0.01208	0.00288	0.01043	0.02536
			0.00362	2.14004	0.5878	0.00362	0.09147	0.05037	0.00362	0.10065	0.02364	0.00361	0.06687	0.0376	0.00362	0.10682	0.00574	0.00289	0.00772	0.01854
			0.00362	2.14925	0.58864	0.00362	0.08177	0.04983	0.00362	0.10727	0.02501	0.00362	0.06978	0.03686	0.00363	0.11068	0.01024	0.00289	-0.00049125	0.00849
			0.00363	2.15443	0.57734	0.00363	0.08842	0.05035	0.00363	0.10437	0.03447	0.00362	0.07375	0.03655	0.00363	0.115	0.02683	0.0029	-0.00067375	0.00741
			0.00364	2.16007	0.58402	0.00364	0.09332	0.05316	0.00363	0.10004	0.03819	0.00363	0.06928	0.03389	0.00364	0.10981	0.02419	0.0029	0.01336	0.01471
			0.00364	2.16961	0.57117	0.00364	0.08494	0.05317	0.00364	0.10333	0.03542	0.00364	0.08237	0.03033	0.00364	0.11165	0.02913	0.00291	0.02542	0.02034
			0.00365	2.1717	0.58139	0.00365	0.09448	0.04686	0.00364	0.10287	0.03831	0.00364	0.07254	0.02529	0.00365	0.10921	0.03978	0.00291	0.01879	0.02395
			0.00365	2.18609	0.57779	0.00365	0.09205	0.05451	0.00365	0.10385	0.03406	0.00365	0.07289	0.01937	0.00365	0.10572	0.02858	0.00292	0.01854	0.00647
			0.00366	2.18989	0.58009	0.00366	0.08873	0.05193	0.00366	0.11149	0.03112	0.00365	0.07575	0.01437	0.00366	0.10984	0.0314	0.00292	0.03387	0.00407
			0.00367	2.19821	0.58626	0.00366	0.09236	0.04698	0.00366	0.11225	0.0338	0.00366	0.06299	0.01411	0.00366	0.11143	0.03749	0.00293	0.03386	0.00752
			0.00367	2.20494	0.57904	0.00367	0.08189	0.058	0.00367	0.1154	0.02757	0.00367	0.06972	0.01565	0.00367	0.11313	0.02632	0.00293	0.02796	0.01439
			0.00368	2.2078	0.58915	0.00368	0.07633	0.05284	0.00367	0.11846	0.02768	0.00367	0.0597	0.0169	0.00368	0.11918	0.02919	0.00294	0.02785	0.00303
			0.00368	2.21308	0.57319	0.00368	0.07495	0.04875	0.00368	0.11209	0.02739	0.00368	0.06186	0.02085	0.00368	0.11659	0.03104	0.00294	0.04682	0.00535
			0.00369	2.21551	0.58251	0.00369	0.06311	0.05885	0.00369	0.1096	0.02264	0.00368	0.06935	0.02495	0.00369	0.1117	0.0161	0.00294	0.03929	0.00874
			0.0037	2.21793	0.57528	0.00369	0.06608	0.04542	0.00369	0.10792	0.02418	0.00369	0.06289	0.02634	0.0037	0.11179	0.01837	0.00295	0.02707	0.00939
			0.0037	2.22082	0.57133	0.0037	0.06503	0.04926	0.0037	0.10105	0.01714	0.0037	0.07816	0.02859	0.0037	0.10337	0.01915	0.00295	0.02751	0.01137
			0.00371	2.22266	0.58308	0.00371	0.06892	0.05577	0.00371	0.09972	0.01293	0.0037	0.07587	0.02764	0.00371	0.10009	0.01097	0.00296	0.03111	0.01882
			0.00371	2.22842	0.57796	0.00371	0.07894	0.04566	0.00371	0.09978	0.01281	0.00371	0.07508	0.02944	0.00371	0.1032	0.00925	0.00296	0.01031	0.03116
			0.00372	2.23038	0.594	0.00372	0.07993	0.05126	0.00372	0.09767	0.00646	0.00371	0.08035	0.03032	0.00372	0.1044	0.0111	0.00297	0.00146	0.0295
			0.00373	2.23579	0.58596	0.00372	0.08839	0.05508	0.00372	0.10078	0.01248	0.00372	0.06873	0.03154	0.00373	0.10703	0.0033	0.00297	0.00162	0.02418
			0.00373	2.2421	0.59839	0.00373	0.09427	0.0481	0.00373	0.103	0.02088	0.00373	0.07802	0.035	0.00373	0.11205	0.00905	0.00298	0.00838	0.01289
			0.00374	2.24396	0.59966	0.00374	0.08551	0.05363	0.00373	0.10222	0.02828	0.00373	0.07363	0.03924	0.00374	0.11424	0.01405	0.00298	-0.00198	0.01093
			0.00374	2.25553	0.59264	0.00374	0.09355	0.05255	0.00374	0.10587	0.02854	0.00374	0.07018	0.04306	0.00374	0.11916	0.01144	0.00299	0.00092	0.01555
			0.00375	2.25918	0.59812	0.00375	0.09531	0.05005	0.00375	0.10669	0.03728	0.00375	0.08098	0.03873	0.00375	0.11699	0.02316	0.00299	0.01466	0.01858
			0.00376	2.2686	0.58384	0.00376	0.08916	0.05129	0.00375	0.10582	0.03868	0.00375	0.07209	0.03598	0.00376	0.11268	0.02869	0.003	0.02371	0.01834
			0.00376	2.27368	0.5949	0.00376	0.09854	0.0528	0.00376	0.10807	0.03861	0.00376	0.08252	0.03274	0.00376	0.11374	0.0259	0.003	0.01793	0.0176
			0.00377	2.27783	0.58479	0.00377	0.09893	0.05193	0.00376	0.10658	0.0377	0.00376	0.08148	0.02435	0.00377	0.1101	0.03463	0.00301	0.02088	0.01069
			0.00377	2.29212	0.59311	0.00377	0.09527	0.05115	0.00377	0.10961	0.03076	0.00377	0.07229	0.01874	0.00377	0.11048	0.03301	0.00301	0.03647	0.00744
			0.00378	2.29274	0.59419	0.00378	0.10109	0.04978	0.00378	0.119	0.02908	0.00377	0.07981	0.01681	0.00378	0.1178	0.02757	0.00302	0.03751	0.00941
			0.00379	2.30565	0.59403	0.00378	0.09039	0.05312	0.00378	0.11827	0.03159	0.00378	0.0643	0.01469	0.00379	0.11735	0.0354	0.00302	0.02863	0.01299
			0.00379	2.30621	0.60077	0.00379	0.08074	0.05172	0.00379	0.11978	0.02889	0.00379	0.06555	0.01692	0.00379	0.12029	0.02608	0.00303	0.03424	0.00683
			0.0038	2.31389	0.59078	0.0038	0.0807	0.05344	0.00379	0.1219	0.02873	0.00379	0.06675	0.01783	0.0038	0.12311	0.0185	0.00303	0.04735	0.01211
			0.0038	2.32143	0.59629	0.0038	0.06736	0.05812	0.0038	0.11215	0.02728	0.0038	0.06146	0.02398	0.0038	0.11548	0.02659	0.00303	0.03385	0.00987
			0.00381	2.31714	0.58748	0.00381	0.0652	0.04955	0.0038	0.1087	0.02307	0.0038	0.07298	0.02448	0.00381	0.11451	0.01987	0.00304	0.0234	0.01115
			0.00381	2.32746	0.58755	0.00381	0.07063	0.05387	0.00381	0.10867	0.01964	0.00381	0.06771	0.02542	0.00382	0.11139	0.00959	0.00304	0.02107	0.01551
			0.00382	2.32146	0.58646	0.00382	0.06898	0.05696	0.00382	0.10202	0.01631	0.00382	0.07875	0.02856	0.00382	0.10461	0.01671	0.00305	0.02795	0.02571
			0.00383	2.32948	0.58504	0.00383	0.0775	0.04775	0.00382	0.10621	0.01968	0.00382	0.0816	0.02462	0.00383	0.10513	0.01051	0.00305	0.00543	0.02951
			0.00383	2.32958	0.59604	0.00383	0.08384	0.0545	0.00383	0.10385	0.01183	0.00383	0.07348	0.02777	0.00383	0.10903	0.00322	0.00306	-0.00259	0.02406
			0.00384	2.33205	0.59484	0.00384	0.09026	0.05875	0.00383	0.10291	0.01471	0.00383	0.08202	0.03	0.00384	0.10717	0.01037	0.00306	0.00118	0.01622
			0.00384	2.34051	0.60377	0.00384	0.09605	0.04903	0.00384	0.11102	0.02012	0.00384	0.07001	0.03075	0.00385	0.11331	0.0054	0.00307	0.00602	0.00982
			0.00385	2.33818	0.60349	0.00385	0.09493	0.05478	0.00385	0.10946	0.02738	0.00385	0.07409	0.03719	0.00385	0.11942	0.00525	0.00307	-0.00069375	0.01122
			0.00386	2.35449	0.60776	0.00385	0.09606	0.05663	0.00385	0.10869	0.03718	0.00385	0.07766	0.03712	0.00386	0.11993	0.01888	0.00308	0.00458	0.02176
			0.00386	2.34897	0.60563	0.00386	0.09255	0.0505	0.00386	0.11274	0.03727	0.00386	0.06902	0.04074	0.00386	0.12018	0.01565	0.00308	0.01806	0.02262
			0.00387	2.36108	0.60247	0.00387	0.08868	0.05386	0.00386	0.10913	0.03991	0.00387	0.08195	0.04202	0.00387	0.11958	0.01901	0.00309	0.02467	0.02097
			0.00387	2.3671	0.60445	0.00387	0.09942	0.05523	0.00387	0.10827	0.04147	0.00387	0.07676	0.03631	0.00388	0.11349	0.03508	0.00309	0.01349	0.01206
			0.00388	2.37214	0.60346	0.00388	0.10069	0.0544	0.00388	0.11257	0.03964	0.00388	0.08245	0.03511	0.00388	0.11509	0.02942	0.0031	0.02133	0.01214
			0.00389	2.38425	0.60436	0.00389	0.09872	0.05661	0.00388	0.11065	0.03938	0.00389	0.08358	0.0246	0.00389	0.11571	0.02966	0.0031	0.03256	0.0106
			0.00389	2.38481	0.60247	0.00389	0.10389	0.05374	0.00389	0.11737	0.03573	0.00389	0.07191	0.01975	0.00389	0.11549	0.03729	0.00311	0.03204	0.00984
			0.0039	2.39949	0.60498	0.0039	0.09703	0.05077	0.00389	0.12565	0.03002	0.0039	0.07862	0.01446	0.0039	0.12021	0.02751	0.00311	0.02799	0.01417
			0.0039	2.39952	0.60531	0.00391	0.09057	0.0493	0.0039	0.11924	0.02973	0.0039	0.06667	0.0111	0.00391	0.12472	0.02581	0.00312	0.03289	0.00986
			0.00391	2.4075	0.60592	0.00391	0.08504	0.05487	0.00391	0.12186	0.03122	0.00391	0.06637	0.01665	0.00391	0.12172	0.02615	0.00312	0.04474	0.01659
			0.00392	2.4137	0.60457	0.00392	0.07534	0.05385	0.00391	0.12246	0.02544	0.00392	0.06999	0.01549	0.00392	0.12391	0.01292	0.00313	0.02792	0.00886
			0.00392	2.4172	0.60318	0.00392	0.07208	0.05408	0.00392	0.11452	0.0303	0.00392	0.06432	0.02505	0.00392	0.11828	0.01845	0.00313	0.01828	0.0161
			0.00393	2.42298	0.60147	0.00393	0.07337	0.05855	0.00392	0.11464	0.02707	0.00393	0.0774	0.03002	0.00393	0.11317	0.01929	0.00314	0.0193	0.02163
			0.00393	2.42395	0.59953	0.00393	0.07356	0.05643	0.00393	0.10701	0.016	0.00393	0.07224	0.02445	0.00394	0.10968	0.0069	0.00314	0.02045	0.02196
			0.00394	2.43169	0.59644	0.00394	0.07729	0.05355	0.00394	0.10428	0.02266	0.00394	0.0766	0.03097	0.00394	0.10587	0.01406	0.00315	-0.00346	0.02407
			0.00395	2.42813	0.59893	0.00395	0.0845	0.05999	0.00394	0.11172	0.01651	0.00395	0.08403	0.025	0.00395	0.10879	0.00915	0.00315	-0.00404	0.01982
			0.00395	2.43327	0.60757	0.00395	0.09044	0.05919	0.00395	0.10417	0.01153	0.00395	0.07437	0.02761	0.00396	0.11682	0.00242	0.00316	0.0007	0.01261
			0.00396	2.43082	0.60671	0.00396	0.09023	0.05467	0.00395	0.1059	0.0207	0.00396	0.08042	0.03222	0.00396	0.11698	0.00815	0.00316	0.00807	0.01676
			0.00396	2.43966	0.61582	0.00396	0.09628	0.05478	0.00396	0.11609	0.01998	0.00396	0.07348	0.03565	0.00397	0.12079	0.01116	0.00317	-0.00298	0.01666
			0.00397	2.44162	0.61453	0.00397	0.09876	0.05697	0.00397	0.10971	0.02931	0.00397	0.07439	0.03948	0.00397	0.12507	0.00861	0.00317	0.00961	0.02177
			0.00398	2.44752	0.62089	0.00398	0.09864	0.05421	0.00397	0.11291	0.03844	0.00398	0.07714	0.03609	0.00398	0.12461	0.02343	0.00318	0.02123	0.02
			0.00398	2.45429	0.6193	0.00398	0.10014	0.05826	0.00398	0.11565	0.03676	0.00398	0.06996	0.04021	0.00398	0.1221	0.03004	0.00318	0.02481	0.02646
			0.00399	2.45566	0.61848	0.00399	0.09983	0.05991	0.00398	0.11043	0.04064	0.00399	0.08187	0.03993	0.00399	0.11959	0.02668	0.00319	0.01415	0.01501
			0.00399	2.47146	0.6179	0.004	0.09835	0.05449	0.00399	0.11746	0.04274	0.00399	0.08006	0.03726	0.004	0.11475	0.03516	0.00319	0.02558	0.01209
			0.004	2.47069	0.60983	0.004	0.10366	0.05558	0.004	0.11817	0.03502	0.004	0.08065	0.03619	0.004	0.11758	0.03336	0.0032	0.03612	0.01242
			0.00401	2.48203	0.61369	0.00401	0.10262	0.06055	0.004	0.11277	0.03928	0.00401	0.08152	0.02559	0.00401	0.11975	0.02784	0.0032	0.03323	0.01854
			0.00401	2.48642	0.60509	0.00401	0.09929	0.05036	0.00401	0.12467	0.03642	0.00401	0.07578	0.02053	0.00401	0.12114	0.03692	0.00321	0.0236	0.01208
			0.00402	2.49185	0.61513	0.00402	0.09889	0.05183	0.00401	0.12538	0.02959	0.00402	0.0797	0.01675	0.00402	0.12686	0.02994	0.00321	0.0369	0.01204
			0.00402	2.50287	0.61539	0.00403	0.09401	0.05783	0.00402	0.12268	0.03846	0.00402	0.0717	0.01255	0.00403	0.12645	0.01993	0.00321	0.04149	0.00829
			0.00403	2.50069	0.62028	0.00403	0.08296	0.04947	0.00403	0.12702	0.03528	0.00403	0.06718	0.0218	0.00403	0.12439	0.02655	0.00322	0.02449	0.01437
			0.00404	2.51391	0.62134	0.00404	0.07488	0.05729	0.00403	0.11918	0.02906	0.00404	0.06667	0.02026	0.00404	0.12394	0.01511	0.00322	0.01021	0.02246
			0.00404	2.51158	0.61215	0.00404	0.0734	0.0626	0.00404	0.11688	0.03041	0.00404	0.06468	0.02283	0.00405	0.12001	0.01631	0.00323	0.01053	0.03318
			0.00405	2.51884	0.62221	0.00405	0.07221	0.05703	0.00404	0.11709	0.02003	0.00405	0.07455	0.0291	0.00405	0.11724	0.01876	0.00323	0.00679	0.02791
			0.00406	2.5201	0.60588	0.00405	0.07395	0.05961	0.00405	0.10638	0.01903	0.00405	0.07365	0.02105	0.00406	0.11404	0.00466	0.00324	-0.01169	0.02485
			0.00406	2.52217	0.6143	0.00406	0.0854	0.06461	0.00406	0.10679	0.02187	0.00406	0.07712	0.03265	0.00406	0.11022	0.00931	0.00324	-0.00797	0.02418
			0.00407	2.53038	0.60831	0.00407	0.0929	0.06024	0.00406	0.11015	0.01162	0.00407	0.08205	0.02677	0.00407	0.11503	0.00709	0.00325	0.00101	0.0088
			0.00407	2.52601	0.61386	0.00407	0.09429	0.06272	0.00407	0.10816	0.01863	0.00407	0.07915	0.02811	0.00408	0.11856	0.0019	0.00325	0.00867	0.02057
			0.00408	2.53428	0.61745	0.00408	0.1006	0.06212	0.00407	0.11688	0.02844	0.00408	0.08165	0.0334	0.00408	0.12038	0.00689	0.00326	0.0007925	0.02383
			0.00409	2.53224	0.61355	0.00408	0.09892	0.06039	0.00408	0.11709	0.02508	0.00408	0.0754	0.03408	0.00409	0.12453	0.01609	0.00326	0.01198	0.02401
			0.00409	2.53755	0.62941	0.00409	0.09686	0.054	0.00409	0.11237	0.03884	0.00409	0.07424	0.03952	0.00409	0.12703	0.01268	0.00327	0.02204	0.01857
			0.0041	2.54179	0.62053	0.0041	0.10071	0.05552	0.00409	0.11739	0.04576	0.00409	0.0749	0.04017	0.0041	0.12607	0.0235	0.00327	0.02494	0.02315
			0.0041	2.54154	0.63305	0.0041	0.09942	0.06011	0.0041	0.11263	0.04066	0.0041	0.074	0.04195	0.00411	0.12553	0.03027	0.00328	0.01148	0.01069
			0.00411	2.55338	0.61997	0.00411	0.10379	0.05573	0.00411	0.11165	0.05061	0.0041	0.08105	0.03827	0.00411	0.12014	0.02393	0.00328	0.02466	0.0191
			0.00412	2.5549	0.62328	0.00411	0.10818	0.05928	0.00411	0.12155	0.0442	0.00411	0.08171	0.03379	0.00412	0.11955	0.03275	0.00329	0.03726	0.01118
			0.00412	2.56441	0.62444	0.00412	0.10704	0.06485	0.00412	0.11829	0.03659	0.00412	0.08435	0.03365	0.00412	0.12313	0.03531	0.00329	0.0351	0.01752
			0.00413	2.57259	0.61802	0.00413	0.10509	0.05145	0.00412	0.12222	0.04201	0.00412	0.08456	0.02694	0.00413	0.12429	0.0245	0.0033	0.02471	0.01391
			0.00413	2.57772	0.6276	0.00413	0.10009	0.05241	0.00413	0.12999	0.03416	0.00413	0.07922	0.02137	0.00413	0.13022	0.03158	0.0033	0.03445	0.02112
			0.00414	2.58608	0.61637	0.00414	0.09482	0.05417	0.00414	0.12757	0.03243	0.00413	0.0797	0.02185	0.00414	0.13221	0.02818	0.00331	0.03562	0.01304
			0.00415	2.58534	0.62722	0.00415	0.09044	0.04697	0.00414	0.12983	0.03751	0.00414	0.07141	0.01502	0.00415	0.12927	0.01408	0.00331	0.02076	0.01224
			0.00415	2.59417	0.6197	0.00415	0.07987	0.0534	0.00415	0.1284	0.02905	0.00415	0.06807	0.01843	0.00415	0.12949	0.02005	0.00331	0.00683	0.02787
			0.00416	2.5985	0.62708	0.00416	0.08055	0.0601	0.00415	0.12014	0.03214	0.00415	0.0689	0.02364	0.00416	0.12375	0.01802	0.00332	0.01087	0.03422
			0.00416	2.60306	0.62655	0.00416	0.07808	0.05909	0.00416	0.12213	0.02999	0.00416	0.06969	0.02038	0.00416	0.11694	0.00936	0.00332	0.0043	0.02476
			0.00417	2.6093	0.62051	0.00417	0.07508	0.0636	0.00417	0.11366	0.016	0.00416	0.07519	0.02931	0.00417	0.11808	0.01512	0.00333	-0.00608	0.01678
			0.00418	2.61263	0.62805	0.00417	0.08597	0.06419	0.00417	0.10826	0.02311	0.00417	0.07453	0.02365	0.00418	0.11661	0.00916	0.00333	-0.00497	0.01957
			0.00418	2.61894	0.6143	0.00418	0.08672	0.05859	0.00418	0.11442	0.02236	0.00418	0.07972	0.02645	0.00418	0.11455	0.00719	0.00334	0.00428	0.01774
			0.00419	2.61433	0.62755	0.00419	0.09132	0.0597	0.00418	0.11221	0.01473	0.00418	0.08196	0.02965	0.00419	0.12205	0.00884	0.00334	0.00872	0.02853
			0.00419	2.61583	0.61787	0.00419	0.1031	0.06106	0.00419	0.11357	0.02326	0.00419	0.08162	0.02648	0.00419	0.12417	0.00719	0.00335	0.00603	0.02386
			0.0042	2.619	0.63161	0.0042	0.09981	0.05749	0.0042	0.1209	0.02913	0.00419	0.08414	0.03268	0.0042	0.12872	0.00379	0.00335	0.0141	0.0219
			0.00421	2.61624	0.62858	0.00421	0.10067	0.05922	0.0042	0.11534	0.02939	0.0042	0.07609	0.03608	0.00421	0.13161	0.0205	0.00336	0.01845	0.0208
			0.00421	2.62392	0.63299	0.00421	0.10686	0.0583	0.00421	0.11647	0.04052	0.00421	0.07764	0.04128	0.00421	0.12837	0.02076	0.00336	0.02273	0.01957
			0.00422	2.62097	0.64002	0.00422	0.10256	0.05925	0.00421	0.11921	0.03945	0.00421	0.08014	0.04171	0.00422	0.12785	0.01794	0.00337	0.01985	0.00626
			0.00422	2.63301	0.63215	0.00422	0.10665	0.05569	0.00422	0.11794	0.04081	0.00422	0.07778	0.04275	0.00422	0.12772	0.03315	0.00337	0.02805	0.02004
			0.00423	2.63675	0.64207	0.00423	0.10902	0.06032	0.00423	0.12114	0.0473	0.00422	0.08348	0.04379	0.00423	0.11906	0.02978	0.00338	0.03268	0.01666
			0.00424	2.64235	0.63177	0.00424	0.10543	0.06494	0.00423	0.1221	0.03743	0.00423	0.08214	0.03861	0.00424	0.12704	0.02849	0.00338	0.03029	0.01741
			0.00424	2.65117	0.63969	0.00424	0.10929	0.05376	0.00424	0.12157	0.03501	0.00424	0.08788	0.03773	0.00424	0.1293	0.03759	0.00339	0.02794	0.01115
			0.00425	2.65355	0.62894	0.00425	0.1048	0.05508	0.00424	0.12789	0.0402	0.00424	0.08683	0.02832	0.00425	0.12882	0.02734	0.00339	0.03337	0.02321
			0.00425	2.66714	0.6331	0.00425	0.10311	0.05343	0.00425	0.12708	0.03348	0.00425	0.08029	0.01803	0.00425	0.13561	0.01952	0.0034	0.02388	0.0154
			0.00426	2.66672	0.63504	0.00426	0.09878	0.04364	0.00426	0.1269	0.03515	0.00425	0.08395	0.02474	0.00426	0.1356	0.02837	0.0034	0.01402	0.01512
			0.00427	2.67596	0.63322	0.00427	0.08578	0.05491	0.00426	0.13223	0.03841	0.00426	0.06937	0.01429	0.00427	0.13026	0.01397	0.00341	0.00348	0.0309
			0.00427	2.67984	0.64172	0.00427	0.08498	0.05885	0.00427	0.12636	0.02848	0.00427	0.07156	0.01447	0.00427	0.13175	0.0123	0.00341	0.00461	0.03473
			0.00428	2.68246	0.63327	0.00428	0.07999	0.05818	0.00427	0.12174	0.02885	0.00427	0.07254	0.0293	0.00428	0.12324	0.01833	0.00341	-0.00194	0.01973
			0.00428	2.69176	0.64456	0.00428	0.07965	0.06701	0.00428	0.12109	0.0283	0.00428	0.06917	0.02313	0.00428	0.11707	0.00621	0.00342	-0.00211	0.01296
			0.00429	2.68773	0.63476	0.00429	0.09183	0.06994	0.00429	0.11442	0.02076	0.00428	0.08076	0.03329	0.00429	0.11873	0.00453	0.00342	-0.0003825	0.01173
			0.0043	2.69644	0.63529	0.0043	0.09086	0.06798	0.00429	0.11433	0.02452	0.00429	0.07855	0.03092	0.0043	0.11816	0.01068	0.00343	0.00066375	0.02289
			0.0043	2.69345	0.62833	0.0043	0.09507	0.06543	0.0043	0.11445	0.02289	0.0043	0.08474	0.02737	0.0043	0.11966	0.00515	0.00343	0.00671	0.03036
			0.00431	2.70165	0.62831	0.00431	0.10678	0.06229	0.0043	0.11404	0.01679	0.0043	0.08843	0.03675	0.00431	0.12752	0.0034	0.00344	0.0111	0.02443
			0.00431	2.70128	0.63687	0.00431	0.10112	0.06464	0.00431	0.11917	0.02737	0.00431	0.08141	0.02775	0.00431	0.12805	0.01102	0.00344	0.01527	0.02056
			0.00432	2.70287	0.62825	0.00432	0.10378	0.05924	0.00432	0.11869	0.02933	0.00431	0.08729	0.03099	0.00432	0.13245	0.00916	0.00345	0.02186	0.01943
			0.00432	2.705	0.64188	0.00432	0.10938	0.05931	0.00432	0.11631	0.03824	0.00432	0.07851	0.03399	0.00433	0.13576	0.02223	0.00345	0.02281	0.02096
			0.00433	2.70027	0.63794	0.00433	0.10672	0.06495	0.00433	0.11909	0.05426	0.00433	0.08312	0.03984	0.00433	0.13072	0.02711	0.00346	0.02122	0.00864
			0.00434	2.70833	0.64401	0.00434	0.11039	0.05922	0.00433	0.11629	0.04473	0.00433	0.08023	0.04329	0.00434	0.13013	0.02295	0.00346	0.03089	0.02174
			0.00434	2.71057	0.64338	0.00434	0.11006	0.06776	0.00434	0.1176	0.04684	0.00434	0.07705	0.04473	0.00434	0.12856	0.03338	0.00347	0.02851	0.01816
			0.00435	2.72112	0.64648	0.00435	0.10979	0.06763	0.00434	0.12229	0.04753	0.00434	0.08733	0.04191	0.00435	0.12374	0.034	0.00347	0.03344	0.02133
			0.00435	2.72372	0.64796	0.00435	0.11096	0.05382	0.00435	0.12242	0.03696	0.00435	0.07904	0.03719	0.00436	0.13004	0.02866	0.00348	0.03035	0.00515
			0.00436	2.73062	0.64322	0.00436	0.10804	0.05541	0.00436	0.12839	0.03943	0.00436	0.08764	0.03397	0.00436	0.13255	0.03561	0.00348	0.02755	0.02125
			0.00437	2.73685	0.64674	0.00437	0.11008	0.05175	0.00436	0.1304	0.03996	0.00436	0.08794	0.02833	0.00437	0.13535	0.03126	0.00349	0.01589	0.01849
			0.00437	2.74365	0.64075	0.00437	0.10353	0.04309	0.00437	0.13115	0.03196	0.00437	0.07974	0.02022	0.00437	0.13936	0.02128	0.00349	0.00994	0.02061
			0.00438	2.75026	0.64431	0.00438	0.09396	0.05449	0.00437	0.13298	0.04171	0.00438	0.0888	0.01993	0.00438	0.13683	0.02577	0.0035	0.00018875	0.03427
			0.00438	2.75213	0.64268	0.00438	0.09559	0.05453	0.00438	0.13198	0.03775	0.00438	0.07203	0.01418	0.00439	0.13287	0.01907	0.0035	-0.00445	0.03726
			0.00439	2.76256	0.64404	0.00439	0.08737	0.05563	0.00438	0.12669	0.02761	0.00439	0.07614	0.01665	0.00439	0.13114	0.01045	0.0035	-0.00943	0.01493
			0.0044	2.76284	0.64554	0.0044	0.08489	0.06623	0.00439	0.12289	0.03372	0.00439	0.0745	0.02166	0.0044	0.12214	0.01364	0.00351	-0.00154	0.00858
			0.0044	2.77183	0.64344	0.0044	0.09721	0.07142	0.0044	0.11598	0.03005	0.0044	0.06864	0.02571	0.0044	0.12376	0.00785	0.00352	-0.00134	0.01393
			0.00441	2.7733	0.64515	0.00441	0.091	0.07333	0.0044	0.11322	0.01651	0.00441	0.08209	0.02785	0.00441	0.12662	0.00472	0.00352	0.00274	0.02838
			0.00441	2.77972	0.64131	0.00441	0.09674	0.07054	0.00441	0.11516	0.02374	0.00441	0.07649	0.03239	0.00442	0.12322	0.00596	0.00353	0.00634	0.02954
			0.00442	2.78463	0.6422	0.00442	0.10784	0.06847	0.00442	0.11884	0.02417	0.00442	0.08672	0.03145	0.00442	0.12727	0.00115	0.00353	0.01257	0.02014
			0.00443	2.78262	0.64227	0.00443	0.10336	0.06595	0.00442	0.11463	0.01425	0.00443	0.09249	0.02811	0.00443	0.13515	0.00776	0.00353	0.01642	0.02287
			0.00443	2.78825	0.6432	0.00443	0.11101	0.05417	0.00443	0.11781	0.03209	0.00443	0.08278	0.02835	0.00443	0.13438	0.01726	0.00354	0.02158	0.02477
			0.00444	2.78174	0.64643	0.00444	0.1124	0.06268	0.00443	0.12108	0.0321	0.00444	0.09306	0.03699	0.00444	0.13768	0.0131	0.00354	0.02417	0.01397
			0.00444	2.7891	0.64683	0.00444	0.10947	0.06478	0.00444	0.12204	0.04306	0.00444	0.0797	0.03671	0.00445	0.13762	0.02007	0.00355	0.02498	0.00834
			0.00445	2.78097	0.6483	0.00445	0.11714	0.05847	0.00445	0.12198	0.05191	0.00445	0.08423	0.04306	0.00445	0.13278	0.02887	0.00355	0.02992	0.02158
			0.00446	2.78781	0.65281	0.00446	0.11498	0.06996	0.00445	0.12375	0.04336	0.00446	0.08755	0.04324	0.00446	0.13272	0.02578	0.00356	0.02745	0.01883
			0.00446	2.79151	0.65475	0.00446	0.11494	0.06785	0.00446	0.12273	0.04817	0.00446	0.07755	0.04348	0.00446	0.13147	0.03328	0.00356	0.02722	0.01744
			0.00447	2.79749	0.65799	0.00447	0.11534	0.05651	0.00446	0.12558	0.04951	0.00447	0.09093	0.04485	0.00447	0.13183	0.03584	0.00357	0.02402	0.01333
			0.00447	2.81113	0.65707	0.00447	0.11023	0.0602	0.00447	0.12579	0.03461	0.00447	0.08683	0.03959	0.00448	0.13904	0.02883	0.00357	0.02516	0.02827
			0.00448	2.80825	0.6559	0.00448	0.11748	0.04986	0.00448	0.13126	0.04446	0.00448	0.09102	0.03624	0.00448	0.13823	0.02959	0.00358	0.01392	0.01843
			0.00449	2.82375	0.65581	0.00449	0.11027	0.04426	0.00448	0.13394	0.03781	0.00449	0.09197	0.02776	0.00449	0.14224	0.03058	0.00358	0.01083	0.02287
			0.00449	2.8191	0.65382	0.00449	0.1034	0.05378	0.00449	0.13718	0.03365	0.00449	0.0833	0.01964	0.00449	0.14618	0.01911	0.00359	0.00269	0.03372
			0.0045	2.83142	0.65519	0.0045	0.10481	0.05407	0.00449	0.13346	0.04386	0.0045	0.08736	0.01889	0.0045	0.13965	0.01889	0.00359	-0.00032125	0.03073
			0.0045	2.83581	0.65022	0.00451	0.0887	0.05953	0.0045	0.13256	0.03408	0.0045	0.07378	0.01637	0.00451	0.13761	0.0164	0.0036	-0.00637	0.01306
			0.00451	2.83817	0.6547	0.00451	0.08924	0.06615	0.00451	0.1278	0.0299	0.00451	0.0737	0.02061	0.00451	0.13499	0.00428	0.0036	7.25e-05	0.00751
			0.00452	2.85133	0.65552	0.00452	0.09726	0.07035	0.00451	0.11993	0.03282	0.00452	0.07717	0.02079	0.00452	0.12453	0.00709	0.00361	0.00328	0.01318
			0.00452	2.84668	0.65916	0.00452	0.09159	0.0761	0.00452	0.11752	0.01572	0.00452	0.07029	0.0273	0.00453	0.12731	0.0064	0.00361	0.00851	0.03537
			0.00453	2.86408	0.66065	0.00453	0.10231	0.07211	0.00452	0.11793	0.01956	0.00453	0.0836	0.03076	0.00453	0.12935	0.00588	0.00362	0.00719	0.02298
			0.00453	2.85705	0.65426	0.00454	0.10931	0.0718	0.00453	0.11552	0.0247	0.00453	0.08084	0.02531	0.00454	0.12575	0.0075	0.00362	0.01814	0.01917
			0.00454	2.86351	0.65711	0.00454	0.1078	0.06893	0.00454	0.11914	0.01607	0.00454	0.08584	0.03594	0.00454	0.13548	0.00399	0.00363	0.01686	0.02611
			0.00455	2.86632	0.64799	0.00455	0.11476	0.05972	0.00454	0.1181	0.03191	0.00455	0.09289	0.02926	0.00455	0.14055	0.00648	0.00363	0.02368	0.0275
			0.00455	2.86198	0.65218	0.00455	0.11421	0.06867	0.00455	0.1178	0.03759	0.00455	0.08717	0.02931	0.00456	0.138	0.0151	0.00364	0.02447	0.01033
			0.00456	2.87138	0.6502	0.00456	0.11465	0.06352	0.00456	0.12464	0.03653	0.00456	0.09175	0.03102	0.00456	0.14323	0.01791	0.00364	0.03001	0.01363
			0.00457	2.86153	0.65822	0.00456	0.11966	0.05516	0.00456	0.12032	0.04519	0.00456	0.08436	0.03427	0.00457	0.13815	0.0246	0.00365	0.0381	0.02451
			0.00457	2.87036	0.66177	0.00457	0.11645	0.06956	0.00457	0.1208	0.04617	0.00457	0.08157	0.0409	0.00457	0.13072	0.03259	0.00365	0.03602	0.02839
			0.00458	2.86502	0.65934	0.00458	0.11919	0.0683	0.00457	0.12618	0.04355	0.00458	0.08421	0.04463	0.00458	0.13701	0.03306	0.00366	0.03373	0.0133
			0.00458	2.87242	0.66836	0.00458	0.11878	0.05888	0.00458	0.12642	0.04976	0.00458	0.0791	0.04416	0.00459	0.13504	0.03043	0.00366	0.02555	0.02011
			0.00459	2.88113	0.66224	0.00459	0.11593	0.06097	0.00458	0.12826	0.03993	0.00459	0.09079	0.04452	0.00459	0.13388	0.03125	0.00367	0.01882	0.02817
			0.0046	2.88125	0.67212	0.0046	0.1183	0.05132	0.00459	0.13457	0.04017	0.00459	0.08914	0.03753	0.0046	0.14641	0.03077	0.00367	0.01055	0.02226
			0.0046	2.89126	0.66009	0.0046	0.10932	0.0464	0.0046	0.13201	0.04445	0.0046	0.09022	0.03396	0.0046	0.142	0.02942	0.00367	0.00842	0.02759
			0.00461	2.89527	0.6653	0.00461	0.1083	0.05043	0.0046	0.1387	0.0343	0.00461	0.09149	0.02843	0.00461	0.14343	0.02551	0.00368	0.00106	0.0371
			0.00461	2.90619	0.66161	0.00461	0.11152	0.04936	0.00461	0.13899	0.03557	0.00461	0.08443	0.02308	0.00462	0.14936	0.01854	0.00368	-0.00017	0.03197
			0.00462	2.90975	0.6581	0.00462	0.09698	0.05954	0.00461	0.13223	0.04196	0.00462	0.0863	0.02372	0.00462	0.13884	0.01369	0.00369	-0.00486	0.01474
			0.00463	2.91154	0.66459	0.00462	0.1004	0.06683	0.00462	0.13182	0.03436	0.00462	0.0785	0.02004	0.00463	0.13636	0.01154	0.00369	0.0059	0.01772
			0.00463	2.91958	0.6556	0.00463	0.1038	0.07495	0.00463	0.12828	0.03553	0.00463	0.07375	0.02136	0.00463	0.13657	0.00649	0.0037	0.00432	0.02238
			0.00464	2.9215	0.66839	0.00464	0.09581	0.07785	0.00463	0.1213	0.02722	0.00463	0.07595	0.02957	0.00464	0.12367	0.00288	0.0037	0.01343	0.03814
			0.00464	2.92996	0.66016	0.00464	0.10321	0.07546	0.00464	0.12186	0.01939	0.00464	0.0761	0.02434	0.00465	0.12874	0.00345	0.00371	0.01348	0.0226
			0.00465	2.9335	0.66928	0.00465	0.10564	0.08145	0.00464	0.11794	0.02526	0.00465	0.08551	0.03257	0.00465	0.13455	0.0048	0.00371	0.01769	0.01959
			0.00466	2.93788	0.66236	0.00465	0.10461	0.07381	0.00465	0.11615	0.0179	0.00465	0.08717	0.02353	0.00466	0.12931	0.00586	0.00372	0.02	0.02198
			0.00466	2.94205	0.65966	0.00466	0.11598	0.06465	0.00466	0.12215	0.0238	0.00466	0.0909	0.02932	0.00466	0.14233	0.00843	0.00372	0.02894	0.02772
			0.00467	2.94261	0.6622	0.00467	0.11432	0.07223	0.00466	0.12506	0.0391	0.00466	0.09286	0.0325	0.00467	0.14831	0.01176	0.00373	0.02692	0.01398
			0.00468	2.94401	0.65072	0.00467	0.11822	0.06482	0.00467	0.12502	0.04104	0.00467	0.08903	0.03183	0.00468	0.14053	0.018	0.00373	0.03377	0.02214
			0.00468	2.9451	0.664	0.00468	0.12286	0.06281	0.00468	0.13037	0.04516	0.00468	0.09102	0.0369	0.00468	0.14653	0.02297	0.00374	0.03136	0.02685
			0.00469	2.94127	0.6547	0.00468	0.12163	0.07209	0.00468	0.12693	0.0507	0.00468	0.0856	0.03857	0.00469	0.14332	0.0267	0.00374	0.03574	0.03008
			0.00469	2.94354	0.67091	0.00469	0.12459	0.0662	0.00469	0.12513	0.04753	0.00469	0.0834	0.03833	0.00469	0.1337	0.02904	0.00375	0.02617	0.01585
			0.0047	2.94151	0.66521	0.0047	0.11948	0.0613	0.00469	0.12653	0.04845	0.00469	0.08403	0.04529	0.0047	0.14148	0.03086	0.00375	0.02068	0.02797
			0.0047	2.94679	0.67152	0.0047	0.11858	0.06594	0.0047	0.12746	0.0464	0.0047	0.08586	0.04202	0.0047	0.14114	0.03237	0.00376	0.01494	0.03323
			0.00471	2.95253	0.67436	0.00471	0.12439	0.05396	0.00471	0.13205	0.03577	0.0047	0.09151	0.04314	0.00471	0.13799	0.03116	0.00376	0.00845	0.03237
			0.00472	2.95828	0.66952	0.00471	0.11342	0.0504	0.00471	0.14003	0.03891	0.00471	0.09262	0.04264	0.00472	0.15008	0.02854	0.00377	0.0039	0.02847
			0.00472	2.96735	0.67887	0.00472	0.11611	0.05075	0.00472	0.139	0.03994	0.00472	0.09608	0.03418	0.00472	0.15011	0.02234	0.00377	-0.00137	0.03309
			0.00473	2.96988	0.66552	0.00473	0.11912	0.04954	0.00472	0.14098	0.03689	0.00472	0.09645	0.03173	0.00473	0.14553	0.02124	0.00377	0.00175	0.02704
			0.00473	2.97977	0.67485	0.00473	0.10422	0.05441	0.00473	0.14308	0.03807	0.00473	0.09129	0.0225	0.00474	0.15337	0.01641	0.00378	0.00094125	0.01701
			0.00474	2.98239	0.66232	0.00474	0.10841	0.0603	0.00474	0.13587	0.03741	0.00473	0.08858	0.02184	0.00474	0.13959	0.01043	0.00378	0.00468	0.01723
			0.00475	2.98766	0.66775	0.00474	0.10981	0.07236	0.00474	0.13217	0.03204	0.00474	0.0811	0.02202	0.00475	0.13258	0.00935	0.00379	0.00895	0.02419
			0.00475	2.99205	0.66853	0.00475	0.10095	0.07847	0.00475	0.12926	0.02658	0.00475	0.07908	0.01654	0.00475	0.13792	0.00557	0.00379	0.01513	0.03167
			0.00476	2.99412	0.66842	0.00476	0.10803	0.07671	0.00475	0.12429	0.02405	0.00475	0.07972	0.03105	0.00476	0.12826	0.00439	0.0038	0.01689	0.02132
			0.00476	3.0023	0.67698	0.00476	0.10613	0.08524	0.00476	0.12526	0.02996	0.00476	0.08105	0.02435	0.00477	0.13089	0.0052	0.0038	0.02228	0.01684
			0.00477	3.00209	0.66573	0.00477	0.10791	0.07825	0.00477	0.12045	0.02581	0.00476	0.08693	0.03193	0.00477	0.1435	0.00322	0.00381	0.02246	0.02416
			0.00478	3.0119	0.67743	0.00477	0.11672	0.06792	0.00477	0.1199	0.02464	0.00477	0.08752	0.03287	0.00478	0.13978	0.00385	0.00381	0.03182	0.02893
			0.00478	3.01357	0.663	0.00478	0.11668	0.07686	0.00478	0.12683	0.03125	0.00477	0.09421	0.0259	0.00478	0.1442	0.01184	0.00382	0.02608	0.01297
			0.00479	3.01629	0.672	0.00479	0.12456	0.06714	0.00478	0.12643	0.03649	0.00478	0.09539	0.03872	0.00479	0.14864	0.01438	0.00382	0.03173	0.02001
			0.00479	3.01957	0.66258	0.00479	0.12669	0.06261	0.00479	0.12819	0.04512	0.00479	0.09098	0.03303	0.00479	0.14362	0.01865	0.00383	0.03265	0.02367
			0.0048	3.01581	0.66373	0.0048	0.12146	0.07428	0.0048	0.13263	0.04728	0.00479	0.09525	0.03357	0.0048	0.14398	0.02843	0.00383	0.033	0.02843
			0.00481	3.01939	0.67096	0.0048	0.12686	0.06941	0.0048	0.1287	0.04986	0.0048	0.08778	0.04407	0.00481	0.14567	0.02662	0.00384	0.02332	0.01051
			0.00481	3.01588	0.66369	0.00481	0.11886	0.06496	0.00481	0.12947	0.05191	0.00481	0.0896	0.03759	0.00481	0.13487	0.03273	0.00384	0.01946	0.03242
			0.00482	3.01722	0.67869	0.00482	0.12116	0.0634	0.00481	0.13508	0.04632	0.00481	0.08825	0.04549	0.00482	0.14206	0.03492	0.00385	0.01347	0.03482
			0.00482	3.01915	0.66938	0.00482	0.1267	0.05391	0.00482	0.13154	0.04071	0.00482	0.08458	0.04523	0.00482	0.14999	0.02944	0.00385	0.00737	0.02665
			0.00483	3.02096	0.6842	0.00483	0.11595	0.05048	0.00483	0.13758	0.03952	0.00483	0.09414	0.04026	0.00483	0.14403	0.02969	0.00386	-0.00245	0.02773
			0.00483	3.02963	0.67896	0.00483	0.12366	0.04991	0.00483	0.14499	0.03744	0.00483	0.09077	0.04498	0.00484	0.15048	0.02883	0.00386	-0.00223	0.02844
			0.00484	3.03522	0.68173	0.00484	0.12594	0.05239	0.00484	0.14023	0.04461	0.00484	0.09562	0.03117	0.00484	0.15348	0.02238	0.00387	-0.0004475	0.01988
			0.00485	3.04458	0.68175	0.00485	0.11132	0.05661	0.00484	0.14132	0.04603	0.00484	0.09654	0.02876	0.00485	0.14546	0.02417	0.00387	0.00228	0.01915
			0.00485	3.05041	0.67407	0.00485	0.11695	0.05737	0.00485	0.14524	0.03642	0.00485	0.09085	0.02465	0.00485	0.14662	0.01603	0.00388	0.01128	0.02303
			0.00486	3.05654	0.682	0.00486	0.11296	0.07004	0.00485	0.13511	0.03672	0.00485	0.09063	0.01716	0.00486	0.14305	0.00619	0.00388	0.01762	0.03071
			0.00486	3.06342	0.66955	0.00487	0.10643	0.07653	0.00486	0.13243	0.02924	0.00486	0.07912	0.02964	0.00487	0.13408	0.00435	0.00388	0.02547	0.0394
			0.00487	3.06456	0.68197	0.00487	0.11375	0.07659	0.00487	0.12703	0.02064	0.00487	0.07877	0.01934	0.00487	0.1399	0.00494	0.00389	0.02229	0.02229
			0.00488	3.06987	0.67695	0.00488	0.11036	0.08502	0.00487	0.12333	0.03083	0.00487	0.08268	0.02885	0.00488	0.13872	0.00417	0.00389	0.02632	0.0206
			0.00488	3.07182	0.68196	0.00488	0.11232	0.07461	0.00488	0.12957	0.02645	0.00488	0.0808	0.03317	0.00488	0.13707	0.00804	0.0039	0.02562	0.0261
			0.00489	3.07731	0.68026	0.00489	0.11942	0.06763	0.00488	0.1265	0.02228	0.00489	0.0913	0.02577	0.00489	0.14909	0.00856	0.0039	0.03353	0.02558
			0.00489	3.08672	0.67811	0.00489	0.11893	0.07757	0.00489	0.12367	0.03358	0.00489	0.08942	0.03689	0.0049	0.14914	0.00802	0.00391	0.03278	0.01281
			0.0049	3.0867	0.68671	0.0049	0.12656	0.06607	0.0049	0.13102	0.03093	0.0049	0.09399	0.02864	0.0049	0.14617	0.01896	0.00391	0.03939	0.02516
			0.00491	3.09483	0.6727	0.00491	0.12902	0.06464	0.0049	0.12857	0.0377	0.0049	0.09967	0.03209	0.00491	0.15117	0.01987	0.00392	0.03601	0.02888
			0.00491	3.09299	0.68032	0.00491	0.12932	0.07684	0.00491	0.13072	0.04864	0.00491	0.09176	0.03938	0.00491	0.14724	0.02511	0.00392	0.03628	0.03149
			0.00492	3.09365	0.66968	0.00492	0.1326	0.06833	0.00491	0.13502	0.04651	0.00492	0.09763	0.02954	0.00492	0.14511	0.03361	0.00393	0.02298	0.01721
			0.00492	3.09588	0.67677	0.00493	0.12391	0.06812	0.00492	0.13202	0.04984	0.00492	0.09514	0.04467	0.00493	0.14644	0.02733	0.00393	0.02	0.03281
			0.00493	3.09037	0.67703	0.00493	0.12615	0.06639	0.00493	0.13372	0.05013	0.00493	0.09088	0.03741	0.00493	0.14527	0.03045	0.00394	0.00791	0.03291
			0.00494	3.09679	0.67639	0.00494	0.12948	0.05594	0.00493	0.13765	0.03986	0.00493	0.09356	0.04308	0.00494	0.14702	0.03504	0.00394	0.00283	0.02431
			0.00494	3.08876	0.69074	0.00494	0.11842	0.05514	0.00494	0.13517	0.0441	0.00494	0.08937	0.05164	0.00494	0.15416	0.02722	0.00395	-0.00289	0.0283
			0.00495	3.09857	0.68105	0.00495	0.12515	0.05204	0.00494	0.1454	0.04393	0.00495	0.09571	0.03795	0.00495	0.1558	0.02851	0.00395	0.00425	0.02973
			0.00495	3.10338	0.69542	0.00496	0.125	0.04724	0.00495	0.14827	0.03455	0.00495	0.09783	0.04448	0.00496	0.15834	0.02479	0.00396	0.00654	0.02826
			0.00496	3.10844	0.68496	0.00496	0.11694	0.05489	0.00496	0.14316	0.04252	0.00496	0.09689	0.03307	0.00496	0.15813	0.01205	0.00396	0.01353	0.03108
			0.00497	3.12108	0.69193	0.00497	0.12498	0.06135	0.00496	0.14748	0.04364	0.00497	0.09948	0.02648	0.00497	0.15232	0.01616	0.00397	0.01429	0.02465
			0.00497	3.12105	0.68835	0.00497	0.11649	0.07096	0.00497	0.14484	0.03306	0.00497	0.09211	0.03194	0.00497	0.14715	0.01429	0.00397	0.01585	0.02835
			0.00498	3.13574	0.68274	0.00498	0.11164	0.07056	0.00497	0.13612	0.03953	0.00498	0.08872	0.01839	0.00498	0.14305	0.00315	0.00398	0.02287	0.03558
			0.00498	3.13268	0.68837	0.00499	0.11733	0.07898	0.00498	0.13772	0.03358	0.00498	0.08552	0.02519	0.00499	0.1393	0.00837	0.00398	0.02636	0.02311
			0.00499	3.14199	0.67919	0.00499	0.11081	0.08792	0.00499	0.12813	0.02607	0.00499	0.082	0.02686	0.00499	0.14021	0.01074	0.00399	0.02804	0.02211
			0.005	3.1457	0.69109	0.005	0.11258	0.08	0.00499	0.12659	0.031	0.005	0.0846	0.02387	0.005	0.1427	0.00387	0.00399	0.03399	0.02547
			0.005	3.14534	0.68493	0.005	0.1198	0.07982	0.005	0.1334	0.02157	0.005	0.08649	0.03329	0.005	0.14717	0.00716	0.004	0.03968	0.02594
			0.00501	3.15846	0.68838	0.00501	0.11896	0.08465	0.005	0.1276	0.02356	0.00501	0.09146	0.02575	0.00501	0.15141	0.00971	0.004	0.03566	0.01686
			0.00501	3.15404	0.68999	0.00502	0.12631	0.07179	0.00501	0.12869	0.03729	0.00501	0.09647	0.03403	0.00502	0.15494	0.00778	0.00401	0.03454	0.02311
			0.00502	3.16754	0.68783	0.00502	0.13066	0.07133	0.00502	0.1342	0.03714	0.00502	0.09833	0.03148	0.00502	0.15585	0.02395	0.00401	0.0351	0.02445
			0.00503	3.16417	0.69103	0.00503	0.13343	0.07693	0.00502	0.12973	0.04599	0.00503	0.10181	0.02706	0.00503	0.15382	0.02201	0.00402	0.0338	0.03181
			0.00503	3.16872	0.68289	0.00503	0.13634	0.06759	0.00503	0.1338	0.05461	0.00503	0.10176	0.0375	0.00503	0.14994	0.02611	0.00402	0.02452	0.02256
			0.00504	3.17113	0.68963	0.00504	0.13114	0.07171	0.00503	0.13481	0.04459	0.00504	0.09852	0.02942	0.00504	0.14907	0.03562	0.00403	0.01606	0.03565
			0.00504	3.16431	0.68538	0.00505	0.13034	0.06871	0.00504	0.1314	0.04707	0.00504	0.09475	0.04307	0.00505	0.14768	0.02677	0.00403	0.00597	0.03043
			0.00505	3.17179	0.69077	0.00505	0.12642	0.05581	0.00505	0.14101	0.04937	0.00505	0.09387	0.04496	0.00505	0.1508	0.03212	0.00403	0.01288	0.02865
			0.00506	3.1605	0.69125	0.00506	0.12168	0.05788	0.00505	0.14095	0.03933	0.00506	0.09189	0.04276	0.00506	0.15165	0.03654	0.00404	0.00578	0.02379
			0.00506	3.17217	0.69468	0.00506	0.12992	0.05407	0.00506	0.13979	0.04405	0.00506	0.09579	0.04914	0.00507	0.15444	0.02429	0.00404	0.00743	0.03069
			0.00507	3.171	0.70032	0.00507	0.12597	0.04995	0.00507	0.14856	0.04394	0.00507	0.09757	0.03803	0.00507	0.16165	0.02916	0.00405	0.00664	0.02444
			0.00507	3.17661	0.69884	0.00507	0.1239	0.05216	0.00507	0.15019	0.03533	0.00507	0.10054	0.04387	0.00508	0.16019	0.02353	0.00405	0.01903	0.03568
			0.00508	3.18387	0.70335	0.00508	0.13004	0.06156	0.00508	0.14717	0.04315	0.00508	0.10054	0.03829	0.00508	0.15344	0.01207	0.00406	0.02118	0.02058
			0.00509	3.18893	0.69972	0.00509	0.12332	0.06826	0.00508	0.14865	0.04197	0.00509	0.09564	0.02592	0.00509	0.15251	0.01813	0.00406	0.02415	0.02682
			0.00509	3.20248	0.70289	0.00509	0.11871	0.07032	0.00509	0.141	0.03191	0.00509	0.09861	0.02722	0.0051	0.14566	0.01196	0.00407	0.02783	0.0224
			0.0051	3.20166	0.69682	0.0051	0.12266	0.08171	0.00509	0.1395	0.03705	0.0051	0.09089	0.02156	0.0051	0.14339	0.00155	0.00407	0.03173	0.02465
			0.00511	3.21398	0.69514	0.0051	0.11559	0.08622	0.0051	0.13647	0.02742	0.0051	0.08358	0.02387	0.00511	0.1442	0.00864	0.00408	0.03168	0.02053
			0.00511	3.21509	0.69883	0.00511	0.11755	0.07872	0.00511	0.12792	0.02389	0.00511	0.08768	0.02877	0.00511	0.14199	0.00838	0.00408	0.03852	0.02231
			0.00512	3.21781	0.69656	0.00512	0.12101	0.08562	0.00511	0.13286	0.02765	0.00511	0.08579	0.02321	0.00512	0.14807	0.00404	0.00409	0.04021	0.0244
			0.00512	3.22363	0.70101	0.00512	0.12147	0.08417	0.00512	0.1337	0.02029	0.00512	0.09335	0.03093	0.00513	0.15534	0.01213	0.00409	0.03793	0.02047
			0.00513	3.22474	0.6983	0.00513	0.12902	0.07217	0.00512	0.12805	0.02913	0.00513	0.09316	0.03272	0.00513	0.15432	0.01157	0.0041	0.03613	0.02327
			0.00514	3.23677	0.70584	0.00513	0.13344	0.07715	0.00513	0.13413	0.04371	0.00513	0.09637	0.03275	0.00514	0.15766	0.01446	0.0041	0.03238	0.02416
			0.00514	3.2353	0.7037	0.00514	0.13609	0.07919	0.00514	0.13536	0.0394	0.00514	0.10429	0.03459	0.00514	0.15863	0.02982	0.00411	0.0313	0.02664
			0.00515	3.24212	0.70396	0.00515	0.13521	0.07013	0.00514	0.13733	0.04809	0.00514	0.09947	0.02733	0.00515	0.15341	0.02355	0.00411	0.02146	0.03489
			0.00515	3.24173	0.69894	0.00515	0.13495	0.07362	0.00515	0.14212	0.05316	0.00515	0.104	0.03355	0.00516	0.15656	0.02726	0.00412	0.01467	0.04282
			0.00516	3.24698	0.69598	0.00516	0.13693	0.06808	0.00515	0.13872	0.04417	0.00516	0.10067	0.03126	0.00516	0.15434	0.04162	0.00412	0.00861	0.03578
			0.00517	3.24687	0.70062	0.00517	0.13012	0.05794	0.00516	0.13875	0.04861	0.00516	0.09408	0.03719	0.00517	0.15025	0.03056	0.00413	0.01341	0.02638
			0.00517	3.24443	0.69637	0.00517	0.12958	0.06016	0.00517	0.14544	0.0473	0.00517	0.0973	0.04557	0.00517	0.15792	0.03414	0.00413	0.00418	0.02045
			0.00518	3.24445	0.70382	0.00518	0.13499	0.05619	0.00517	0.14316	0.03587	0.00518	0.09004	0.04185	0.00518	0.16264	0.03613	0.00413	0.01179	0.02545
			0.00519	3.24167	0.70507	0.00518	0.12946	0.05092	0.00518	0.14644	0.04307	0.00518	0.0979	0.04812	0.00518	0.15953	0.02403	0.00414	0.01509	0.02453
			0.00519	3.24794	0.7102	0.00519	0.13154	0.05677	0.00518	0.15026	0.04	0.00519	0.10049	0.04169	0.00519	0.16435	0.03072	0.00415	0.02778	0.04118
			0.0052	3.24662	0.71041	0.0052	0.13219	0.06211	0.00519	0.1526	0.03646	0.00519	0.09894	0.04142	0.0052	0.16238	0.02671	0.00415	0.0271	0.02514
			0.0052	3.25883	0.71003	0.0052	0.12815	0.06459	0.0052	0.15282	0.04756	0.0052	0.10791	0.03572	0.0052	0.15786	0.01055	0.00415	0.03446	0.02756
			0.00521	3.26262	0.7147	0.00521	0.12815	0.07312	0.0052	0.14812	0.0409	0.00521	0.09816	0.02506	0.00521	0.1547	0.01493	0.00416	0.03756	0.02173
			0.00522	3.27194	0.70803	0.00521	0.12683	0.08032	0.00521	0.14274	0.03438	0.00521	0.09802	0.02496	0.00522	0.14821	0.0095	0.00416	0.04403	0.02278
			0.00522	3.27947	0.71093	0.00522	0.1191	0.08009	0.00522	0.14077	0.03609	0.00522	0.09468	0.02571	0.00522	0.14504	0.00554	0.00417	0.03884	0.02561
			0.00523	3.28181	0.70818	0.00522	0.12115	0.08295	0.00522	0.13696	0.02238	0.00522	0.08499	0.02102	0.00523	0.14848	0.0123	0.00417	0.04631	0.02705
			0.00523	3.29271	0.70719	0.00523	0.12332	0.09107	0.00523	0.13501	0.02136	0.00523	0.09116	0.02625	0.00523	0.14718	0.00833	0.00418	0.04503	0.02477
			0.00524	3.28648	0.7072	0.00524	0.12066	0.08252	0.00523	0.13521	0.0291	0.00524	0.08172	0.03014	0.00524	0.15215	0.00655	0.00418	0.04403	0.02422
			0.00524	3.29778	0.70718	0.00524	0.12492	0.0782	0.00524	0.13298	0.02544	0.00524	0.08934	0.03061	0.00525	0.15979	0.0165	0.00419	0.0343	0.01932
			0.00525	3.29286	0.71262	0.00525	0.13114	0.08438	0.00525	0.1345	0.03529	0.00525	0.09726	0.03076	0.00525	0.16009	0.01198	0.00419	0.03303	0.02185
			0.00526	3.30106	0.70978	0.00526	0.13334	0.07561	0.00525	0.1374	0.04666	0.00525	0.09288	0.03081	0.00526	0.16381	0.01762	0.0042	0.02944	0.02151
			0.00526	3.31001	0.71271	0.00526	0.13871	0.07341	0.00526	0.13715	0.04548	0.00526	0.10756	0.03385	0.00526	0.16323	0.03263	0.0042	0.0199	0.03488
			0.00527	3.30719	0.70734	0.00527	0.14081	0.07568	0.00526	0.14141	0.05693	0.00527	0.10193	0.03211	0.00527	0.15349	0.02823	0.00421	0.01396	0.03865
			0.00527	3.32267	0.70656	0.00527	0.13803	0.06732	0.00527	0.14065	0.05301	0.00527	0.10469	0.03271	0.00528	0.15514	0.02947	0.00421	0.01164	0.0304
			0.00528	3.31146	0.70562	0.00528	0.13384	0.06282	0.00528	0.13951	0.04331	0.00528	0.10711	0.03324	0.00528	0.15675	0.04077	0.00422	0.01701	0.02739
			0.00529	3.32178	0.70388	0.00528	0.13464	0.06069	0.00528	0.14548	0.0529	0.00528	0.09392	0.03796	0.00529	0.15588	0.03168	0.00422	0.01014	0.02091
			0.00529	3.3128	0.70532	0.00529	0.13168	0.056	0.00529	0.14479	0.04432	0.00529	0.10388	0.04136	0.00529	0.16362	0.02796	0.00423	0.0121	0.02471
			0.0053	3.30965	0.70692	0.0053	0.13225	0.05383	0.00529	0.14958	0.03802	0.0053	0.09522	0.04302	0.0053	0.16756	0.03383	0.00423	0.02098	0.02949
			0.0053	3.31508	0.70894	0.0053	0.1386	0.0574	0.0053	0.15694	0.04679	0.0053	0.0945	0.04578	0.00531	0.16551	0.02332	0.00424	0.02887	0.04532
			0.00531	3.30784	0.7154	0.00531	0.13612	0.06141	0.0053	0.15171	0.03908	0.00531	0.10791	0.04264	0.00531	0.16999	0.02007	0.00424	0.02652	0.02814
			0.00532	3.32468	0.71847	0.00532	0.13451	0.0608	0.00531	0.15619	0.04116	0.00531	0.09894	0.03825	0.00532	0.16487	0.02302	0.00425	0.03636	0.0205
			0.00532	3.31748	0.71888	0.00532	0.13554	0.07566	0.00532	0.15478	0.04591	0.00532	0.1085	0.03208	0.00532	0.15669	0.01348	0.00425	0.03962	0.01434
			0.00533	3.33217	0.72225	0.00533	0.12947	0.08219	0.00532	0.14484	0.03255	0.00532	0.10181	0.02763	0.00533	0.15632	0.01574	0.00425	0.04456	0.02926
			0.00533	3.33917	0.71866	0.00533	0.12435	0.0806	0.00533	0.14878	0.03436	0.00533	0.09484	0.02465	0.00534	0.15037	0.01142	0.00426	0.04024	0.02208
			0.00534	3.34179	0.71793	0.00534	0.12383	0.09181	0.00534	0.14356	0.03305	0.00534	0.09905	0.02357	0.00534	0.14653	0.00726	0.00426	0.04545	0.0192
			0.00534	3.35548	0.71119	0.00534	0.12347	0.08915	0.00534	0.13688	0.02131	0.00534	0.08514	0.02276	0.00535	0.1537	0.00827	0.00427	0.04825	0.01741
			0.00535	3.3503	0.71346	0.00535	0.12321	0.08469	0.00535	0.14017	0.02355	0.00535	0.09021	0.02744	0.00535	0.15717	0.00772	0.00427	0.04872	0.02812
			0.00536	3.36162	0.71468	0.00536	0.12704	0.08826	0.00535	0.13487	0.02807	0.00535	0.0911	0.02891	0.00536	0.16114	0.01054	0.00428	0.03828	0.0248
			0.00536	3.35814	0.71372	0.00536	0.13761	0.08358	0.00536	0.1368	0.02995	0.00536	0.08882	0.03016	0.00536	0.16867	0.01827	0.00428	0.03478	0.02689
			0.00537	3.36648	0.72147	0.00537	0.13868	0.07959	0.00537	0.14362	0.04295	0.00537	0.10166	0.03605	0.00537	0.16535	0.02124	0.00429	0.02597	0.02617
			0.00537	3.36885	0.71479	0.00537	0.14005	0.08328	0.00537	0.1356	0.04734	0.00537	0.101	0.02923	0.00538	0.16436	0.01997	0.00429	0.01714	0.039
			0.00538	3.37044	0.72163	0.00538	0.14581	0.07982	0.00538	0.14445	0.04827	0.00538	0.10737	0.03406	0.00538	0.1659	0.03326	0.0043	0.014	0.0405
			0.00539	3.3836	0.71351	0.00539	0.13806	0.07471	0.00538	0.14937	0.05945	0.00538	0.11073	0.03047	0.00539	0.16013	0.03533	0.0043	0.01277	0.02728
			0.00539	3.38282	0.71966	0.00539	0.13693	0.07124	0.00539	0.14139	0.0513	0.00539	0.10552	0.03076	0.00539	0.16015	0.03007	0.00431	0.01506	0.02747
			0.0054	3.38888	0.71764	0.0054	0.13995	0.06843	0.00539	0.15007	0.04508	0.0054	0.10747	0.03651	0.0054	0.16382	0.03648	0.00431	0.01851	0.03186
			0.0054	3.38522	0.71608	0.0054	0.13112	0.06093	0.0054	0.15088	0.0508	0.0054	0.10086	0.0399	0.00541	0.16308	0.03559	0.00432	0.02595	0.02243
			0.00541	3.38552	0.7193	0.00541	0.13848	0.05472	0.00541	0.1487	0.04051	0.00541	0.10009	0.04027	0.00541	0.16957	0.02833	0.00432	0.02854	0.02369
			0.00542	3.38447	0.71234	0.00542	0.13914	0.06195	0.00541	0.16043	0.03933	0.00541	0.10483	0.04606	0.00542	0.17322	0.03406	0.00433	0.03016	0.03898
			0.00542	3.38306	0.72488	0.00542	0.13525	0.06274	0.00542	0.155	0.04584	0.00542	0.09844	0.04387	0.00542	0.17056	0.02428	0.00433	0.03268	0.02897
			0.00543	3.38338	0.71794	0.00543	0.14322	0.0633	0.00542	0.15428	0.04123	0.00543	0.10763	0.04278	0.00543	0.16935	0.01861	0.00434	0.04096	0.02247
			0.00543	3.38427	0.72749	0.00543	0.14001	0.07724	0.00543	0.16017	0.04595	0.00543	0.10577	0.03957	0.00544	0.16454	0.01779	0.00434	0.0394	0.01341
			0.00544	3.39196	0.73021	0.00544	0.13465	0.07793	0.00544	0.15071	0.04234	0.00544	0.10208	0.03571	0.00544	0.15792	0.00956	0.00435	0.04329	0.03555
			0.00545	3.39736	0.73048	0.00545	0.13192	0.08148	0.00544	0.1479	0.03308	0.00545	0.10835	0.02907	0.00545	0.15613	0.0149	0.00435	0.04796	0.03289
			0.00545	3.40947	0.73244	0.00545	0.12659	0.09006	0.00545	0.14997	0.03146	0.00545	0.09658	0.02532	0.00545	0.1525	0.01325	0.00436	0.05573	0.02464
			0.00546	3.41491	0.72152	0.00546	0.12714	0.08453	0.00545	0.13846	0.02803	0.00546	0.09918	0.02683	0.00546	0.15334	0.00606	0.00436	0.04609	0.02164
			0.00546	3.4237	0.7278	0.00547	0.1232	0.08532	0.00546	0.1425	0.02468	0.00546	0.09457	0.02583	0.00547	0.16169	0.01366	0.00436	0.04289	0.03412
			0.00547	3.42276	0.71861	0.00547	0.12752	0.09149	0.00547	0.14555	0.02758	0.00547	0.08953	0.02976	0.00547	0.16519	0.01055	0.00437	0.04117	0.02795
			0.00548	3.42867	0.72672	0.00548	0.13618	0.08755	0.00547	0.13594	0.02941	0.00548	0.10051	0.02933	0.00548	0.16858	0.00893	0.00437	0.03698	0.03091
			0.00548	3.43259	0.72474	0.00548	0.13527	0.08563	0.00548	0.14254	0.03369	0.00548	0.09363	0.03274	0.00548	0.17303	0.01848	0.00438	0.02095	0.03427
			0.00549	3.43397	0.72877	0.00549	0.14366	0.0863	0.00548	0.14147	0.04202	0.00549	0.10587	0.03608	0.00549	0.17059	0.02561	0.00438	0.01741	0.04267
			0.00549	3.44276	0.73342	0.0055	0.14656	0.07872	0.00549	0.1381	0.0442	0.00549	0.10748	0.03548	0.0055	0.16746	0.02357	0.00439	0.01627	0.03403
			0.0055	3.44177	0.72674	0.0055	0.13794	0.07339	0.0055	0.15019	0.05206	0.0055	0.10534	0.03596	0.0055	0.16703	0.03312	0.00439	0.01885	0.02373
			0.00551	3.45401	0.73551	0.00551	0.1439	0.0674	0.0055	0.14468	0.05338	0.00551	0.11762	0.03273	0.00551	0.16399	0.03585	0.0044	0.01617	0.03
			0.00551	3.45561	0.72681	0.00551	0.13999	0.06608	0.00551	0.1446	0.0484	0.00551	0.1053	0.03362	0.00552	0.16476	0.03263	0.0044	0.0226	0.03455
			0.00552	3.45794	0.7332	0.00552	0.13463	0.06282	0.00551	0.15525	0.04579	0.00552	0.109	0.03468	0.00552	0.16745	0.03752	0.00441	0.03093	0.02585
			0.00552	3.4588	0.72456	0.00553	0.14162	0.05929	0.00552	0.15014	0.04331	0.00552	0.10612	0.04393	0.00553	0.17099	0.03405	0.00441	0.03099	0.0252
			0.00553	3.45072	0.72485	0.00553	0.13826	0.06279	0.00553	0.15559	0.04138	0.00553	0.09763	0.04463	0.00553	0.17745	0.02482	0.00442	0.03528	0.03356
			0.00554	3.4562	0.72997	0.00554	0.14206	0.05703	0.00553	0.16527	0.04302	0.00554	0.11278	0.04762	0.00554	0.17856	0.0292	0.00442	0.04009	0.02934
			0.00554	3.45199	0.72722	0.00554	0.14775	0.06168	0.00554	0.15541	0.04338	0.00554	0.1033	0.04694	0.00554	0.17311	0.02082	0.00443	0.04567	0.02184
			0.00555	3.45298	0.73851	0.00555	0.14356	0.07656	0.00554	0.16067	0.04274	0.00555	0.11136	0.04099	0.00555	0.1714	0.01909	0.00443	0.04019	0.0189
			0.00555	3.45374	0.72795	0.00556	0.14388	0.0722	0.00555	0.16211	0.04034	0.00555	0.11354	0.0439	0.00556	0.16468	0.01953	0.00444	0.05001	0.03165
			0.00556	3.45901	0.74396	0.00556	0.1362	0.08023	0.00556	0.14948	0.0374	0.00556	0.10401	0.03211	0.00556	0.16077	0.01007	0.00444	0.05624	0.02381
			0.00557	3.46999	0.7385	0.00557	0.13247	0.08993	0.00556	0.15471	0.03463	0.00557	0.11128	0.03122	0.00557	0.16196	0.01946	0.00445	0.0586	0.02131
			0.00557	3.47457	0.7423	0.00557	0.1328	0.08374	0.00557	0.14816	0.03124	0.00557	0.10108	0.02706	0.00557	0.15774	0.01429	0.00445	0.0446	0.0214
			0.00558	3.48365	0.74082	0.00558	0.12707	0.09368	0.00557	0.13919	0.02921	0.00558	0.09976	0.02813	0.00558	0.16288	0.00802	0.00446	0.04317	0.03119
			0.00558	3.48979	0.73282	0.00558	0.13438	0.09939	0.00558	0.14647	0.02953	0.00558	0.10001	0.02715	0.00559	0.16986	0.01857	0.00446	0.03751	0.02663
			0.00559	3.4948	0.74159	0.00559	0.13774	0.08792	0.00559	0.1373	0.02979	0.00559	0.08876	0.03439	0.00559	0.16881	0.01607	0.00447	0.0348	0.0307
			0.0056	3.49814	0.72931	0.0056	0.13419	0.08609	0.00559	0.13956	0.03341	0.00559	0.10192	0.0281	0.0056	0.1743	0.01859	0.00447	0.01821	0.03594
			0.0056	3.49955	0.74401	0.0056	0.14772	0.08254	0.0056	0.15041	0.04007	0.0056	0.09928	0.03474	0.00561	0.17585	0.02505	0.00448	0.02296	0.04009
			0.00561	3.5049	0.73747	0.00561	0.14562	0.07744	0.00561	0.14098	0.04513	0.00561	0.10451	0.03473	0.00561	0.17106	0.02947	0.00448	0.02068	0.02934
			0.00562	3.51112	0.7429	0.00561	0.14344	0.07546	0.00561	0.14725	0.051	0.00561	0.11079	0.03794	0.00562	0.17102	0.03274	0.00449	0.02054	0.02436
			0.00562	3.51227	0.74662	0.00562	0.15295	0.07139	0.00562	0.15376	0.05327	0.00562	0.10769	0.03286	0.00562	0.16847	0.03573	0.00449	0.02055	0.03225
			0.00563	3.5235	0.74033	0.00563	0.14077	0.07035	0.00562	0.14649	0.04995	0.00562	0.11599	0.03561	0.00563	0.16694	0.03695	0.0045	0.03119	0.03512
			0.00563	3.52349	0.75155	0.00563	0.13607	0.06085	0.00563	0.15504	0.05368	0.00563	0.11096	0.03876	0.00564	0.17244	0.03506	0.0045	0.03429	0.02274
			0.00564	3.53067	0.73801	0.00564	0.14523	0.05789	0.00564	0.15898	0.04426	0.00564	0.10737	0.03676	0.00564	0.17218	0.03884	0.00451	0.03268	0.0298
			0.00565	3.5285	0.74533	0.00564	0.14001	0.06379	0.00564	0.15362	0.0406	0.00564	0.1107	0.04454	0.00565	0.17296	0.03222	0.00451	0.03562	0.03341
			0.00565	3.52726	0.73675	0.00565	0.1437	0.05857	0.00565	0.16373	0.04792	0.00565	0.10006	0.03951	0.00565	0.1806	0.02592	0.00452	0.04648	0.02434
			0.00566	3.5291	0.73963	0.00566	0.14977	0.06872	0.00565	0.16258	0.04185	0.00565	0.10973	0.04394	0.00566	0.17388	0.02689	0.00452	0.05029	0.0188
			0.00566	3.51861	0.74327	0.00566	0.15075	0.07506	0.00566	0.16213	0.04487	0.00566	0.11082	0.04847	0.00566	0.17282	0.02025	0.00452	0.0438	0.02109
			0.00567	3.52577	0.7409	0.00567	0.15152	0.06598	0.00566	0.1706	0.04396	0.00566	0.10882	0.03873	0.00567	0.17492	0.01917	0.00453	0.05468	0.03521
			0.00568	3.51993	0.75194	0.00567	0.14588	0.07834	0.00567	0.15924	0.03875	0.00567	0.11709	0.0443	0.00568	0.16337	0.01876	0.00453	0.0575	0.0245
			0.00568	3.52909	0.74584	0.00568	0.14045	0.08757	0.00568	0.1521	0.04472	0.00568	0.10195	0.02864	0.00568	0.16133	0.011	0.00454	0.05415	0.02228
			0.00569	3.53783	0.7586	0.00569	0.13889	0.08152	0.00568	0.15933	0.0301	0.00568	0.10929	0.02841	0.00569	0.16707	0.01436	0.00454	0.04359	0.02358
			0.0057	3.53964	0.75349	0.00569	0.13098	0.09717	0.00569	0.14615	0.02537	0.00569	0.10474	0.02981	0.00569	0.16027	0.01458	0.00455	0.0469	0.02915
			0.0057	3.5596	0.75389	0.0057	0.13717	0.09418	0.00569	0.14579	0.03067	0.00569	0.09688	0.0212	0.0057	0.16964	0.00922	0.00455	0.03943	0.02746
			0.00571	3.55379	0.75107	0.0057	0.1367	0.08915	0.0057	0.14904	0.02148	0.0057	0.10154	0.03541	0.00571	0.17849	0.01491	0.00456	0.02857	0.03515
			0.00571	3.56909	0.74679	0.00571	0.13578	0.09539	0.00571	0.14091	0.02562	0.00571	0.09459	0.0266	0.00571	0.17098	0.01872	0.00456	0.01662	0.03783
			0.00572	3.56694	0.75254	0.00572	0.14987	0.08994	0.00571	0.14829	0.03851	0.00571	0.09912	0.03724	0.00572	0.17861	0.02148	0.00457	0.02422	0.03799
			0.00573	3.57023	0.7484	0.00572	0.1468	0.08116	0.00572	0.14883	0.0427	0.00572	0.1056	0.03741	0.00572	0.17908	0.02774	0.00457	0.01902	0.02295
			0.00573	3.57644	0.75691	0.00573	0.1465	0.0764	0.00573	0.14468	0.05526	0.00572	0.10029	0.03225	0.00573	0.16832	0.03195	0.00458	0.02431	0.02623
			0.00574	3.57239	0.75526	0.00573	0.1533	0.06858	0.00573	0.15812	0.05212	0.00573	0.11826	0.03937	0.00574	0.17528	0.03768	0.00458	0.02575	0.02897
			0.00574	3.58842	0.75709	0.00574	0.1422	0.06893	0.00574	0.15067	0.04794	0.00574	0.10784	0.02972	0.00574	0.17197	0.03768	0.00459	0.04091	0.03642
			0.00575	3.58295	0.75695	0.00575	0.1435	0.06137	0.00574	0.1507	0.05451	0.00574	0.12032	0.03395	0.00575	0.16676	0.03972	0.00459	0.03852	0.01695
			0.00575	3.59631	0.75638	0.00575	0.14727	0.06527	0.00575	0.15949	0.04512	0.00575	0.11596	0.03881	0.00575	0.17759	0.03819	0.0046	0.03942	0.02866
			0.00576	3.59642	0.75644	0.00576	0.14061	0.06794	0.00576	0.15471	0.03984	0.00575	0.10951	0.02902	0.00576	0.18065	0.03368	0.0046	0.0397	0.03258
			0.00577	3.5989	0.7524	0.00576	0.1472	0.06086	0.00576	0.15846	0.0485	0.00576	0.11498	0.04982	0.00577	0.18028	0.03069	0.00461	0.05014	0.02521
			0.00577	3.60393	0.75218	0.00577	0.14889	0.06923	0.00577	0.16915	0.0421	0.00577	0.10696	0.03905	0.00577	0.18893	0.02918	0.00461	0.05172	0.01216
			0.00578	3.59437	0.75339	0.00578	0.15237	0.0731	0.00577	0.16226	0.04054	0.00577	0.11401	0.04825	0.00578	0.18068	0.02644	0.00461	0.05123	0.02402
			0.00578	3.59753	0.75707	0.00578	0.15822	0.07163	0.00578	0.16833	0.04628	0.00578	0.11272	0.04965	0.00578	0.17248	0.02269	0.00462	0.05475	0.02602
			0.00579	3.58575	0.75596	0.00579	0.15414	0.08649	0.00579	0.16566	0.03987	0.00578	0.11048	0.03854	0.00579	0.17682	0.0179	0.00462	0.0623	0.01777
			0.0058	3.59403	0.76125	0.00579	0.15243	0.08644	0.00579	0.1617	0.03613	0.00579	0.11671	0.04502	0.0058	0.16635	0.01641	0.00463	0.05736	0.01793
			0.0058	3.596	0.75934	0.0058	0.14433	0.08496	0.0058	0.16255	0.03531	0.0058	0.1108	0.03161	0.0058	0.16224	0.01389	0.00463	0.04433	0.02208
			0.00581	3.6026	0.76142	0.00581	0.1388	0.09752	0.0058	0.15176	0.02411	0.0058	0.11138	0.03185	0.00581	0.17223	0.0103	0.00464	0.04151	0.03145
			0.00581	3.61372	0.75968	0.00581	0.14434	0.09736	0.00581	0.1476	0.02858	0.00581	0.10335	0.02379	0.00581	0.16676	0.01017	0.00464	0.04091	0.03502
			0.00582	3.61931	0.7646	0.00582	0.136	0.09279	0.00582	0.15436	0.02997	0.00582	0.09969	0.02836	0.00582	0.17162	0.01416	0.00465	0.03195	0.04042
			0.00583	3.63307	0.76356	0.00582	0.13848	0.09834	0.00582	0.14507	0.02567	0.00582	0.10485	0.03219	0.00583	0.18528	0.01605	0.00465	0.0203	0.03485
			0.00583	3.63306	0.75795	0.00583	0.14874	0.09422	0.00583	0.14455	0.03757	0.00583	0.09556	0.02632	0.00583	0.17812	0.02005	0.00466	0.02755	0.02624
			0.00584	3.6395	0.76256	0.00584	0.14529	0.08882	0.00583	0.15138	0.04389	0.00583	0.10401	0.03453	0.00584	0.18183	0.02885	0.00466	0.02715	0.01446
			0.00584	3.6353	0.76007	0.00584	0.15137	0.08465	0.00584	0.15096	0.04503	0.00584	0.10794	0.03732	0.00584	0.18411	0.03526	0.00467	0.02802	0.02289
			0.00585	3.64116	0.76449	0.00585	0.15585	0.07864	0.00585	0.15356	0.05993	0.00585	0.11057	0.03118	0.00585	0.17124	0.03768	0.00467	0.02792	0.03255
			0.00586	3.6431	0.76054	0.00586	0.14793	0.07478	0.00585	0.15219	0.0528	0.00585	0.11362	0.03772	0.00586	0.17482	0.039	0.00468	0.04544	0.03784
			0.00586	3.6492	0.76676	0.00586	0.14955	0.06558	0.00586	0.15352	0.05032	0.00586	0.11781	0.02915	0.00586	0.17952	0.03976	0.00468	0.04207	0.01556
			0.00587	3.65498	0.76409	0.00587	0.14893	0.06959	0.00586	0.16068	0.05359	0.00587	0.11651	0.038	0.00587	0.17207	0.04109	0.00469	0.04229	0.02802
			0.00587	3.65931	0.76341	0.00587	0.14483	0.0674	0.00587	0.15739	0.0467	0.00587	0.11892	0.03452	0.00587	0.18149	0.03772	0.00469	0.04717	0.0213
			0.00588	3.66762	0.76677	0.00588	0.15158	0.0648	0.00588	0.16124	0.04423	0.00588	0.11268	0.03429	0.00588	0.1856	0.03348	0.0047	0.05821	0.02417
			0.00588	3.66609	0.75873	0.00589	0.15644	0.07688	0.00588	0.1697	0.05063	0.00588	0.11152	0.04229	0.00589	0.18017	0.03081	0.0047	0.05706	0.0208
			0.00589	3.6709	0.761	0.00589	0.15884	0.07799	0.00589	0.16939	0.04134	0.00589	0.11352	0.04717	0.00589	0.18762	0.02858	0.00471	0.05676	0.02866
			0.0059	3.66423	0.75768	0.0059	0.16307	0.07548	0.00589	0.16883	0.04887	0.0059	0.11074	0.04184	0.0059	0.18211	0.02347	0.00471	0.05909	0.02628
			0.0059	3.66269	0.76449	0.0059	0.15942	0.08722	0.0059	0.1704	0.04743	0.0059	0.11347	0.04722	0.0059	0.16913	0.021	0.00471	0.06556	0.02157
			0.00591	3.65729	0.75999	0.00591	0.15497	0.07983	0.0059	0.16455	0.03665	0.00591	0.11791	0.03879	0.00591	0.17491	0.02131	0.00472	0.05178	0.02121
			0.00591	3.65861	0.76785	0.00591	0.14763	0.08129	0.00591	0.1647	0.04017	0.00591	0.11541	0.04625	0.00592	0.17111	0.0139	0.00472	0.04321	0.02743
			0.00592	3.66938	0.76762	0.00592	0.14547	0.09337	0.00592	0.16037	0.03768	0.00592	0.1202	0.0331	0.00592	0.16622	0.01578	0.00473	0.04075	0.02605
			0.00593	3.66789	0.76678	0.00593	0.14405	0.09355	0.00592	0.15562	0.02521	0.00593	0.11302	0.03132	0.00593	0.1767	0.01627	0.00473	0.03799	0.03648
			0.00593	3.68299	0.77033	0.00593	0.14006	0.09738	0.00593	0.15489	0.03322	0.00593	0.11134	0.02838	0.00594	0.17656	0.01401	0.00474	0.02793	0.04074
			0.00594	3.68467	0.76457	0.00594	0.14574	0.10652	0.00593	0.14928	0.03294	0.00594	0.10807	0.02674	0.00594	0.18029	0.01617	0.00474	0.01942	0.02965
			0.00594	3.69884	0.77323	0.00594	0.15113	0.10181	0.00594	0.14864	0.02992	0.00594	0.09831	0.02861	0.00595	0.18832	0.0204	0.00475	0.02892	0.02649
			0.00595	3.70266	0.7644	0.00595	0.14844	0.09508	0.00595	0.15191	0.04643	0.00595	0.10445	0.03305	0.00595	0.18284	0.02793	0.00475	0.03151	0.02355
			0.00596	3.70632	0.77061	0.00596	0.15483	0.09179	0.00595	0.15278	0.04612	0.00596	0.10255	0.03931	0.00596	0.18139	0.03199	0.00476	0.03428	0.03163
			0.00596	3.7128	0.76501	0.00596	0.15688	0.085	0.00596	0.15692	0.05083	0.00596	0.10798	0.03646	0.00597	0.18436	0.03416	0.00476	0.03697	0.0282
			0.00597	3.70623	0.76891	0.00597	0.15092	0.07427	0.00596	0.15728	0.06153	0.00597	0.11885	0.03794	0.00597	0.17764	0.0389	0.00477	0.04926	0.03363
			0.00597	3.71401	0.77035	0.00598	0.15349	0.07361	0.00597	0.15677	0.0499	0.00597	0.11598	0.03551	0.00598	0.18078	0.03771	0.00477	0.04585	0.02633
			0.00598	3.7132	0.76579	0.00598	0.15365	0.07388	0.00598	0.16293	0.05198	0.00598	0.12314	0.03958	0.00598	0.18498	0.03998	0.00478	0.05044	0.03039
			0.00598	3.72287	0.77577	0.00599	0.15023	0.06989	0.00598	0.16028	0.05343	0.00599	0.12073	0.03161	0.00599	0.18252	0.03852	0.00478	0.05504	0.02562
			0.00599	3.72975	0.76365	0.00599	0.15363	0.07094	0.00599	0.16398	0.04096	0.00599	0.11446	0.04051	0.006	0.18702	0.03443	0.00479	0.06455	0.02722
			0.006	3.73135	0.7734	0.006	0.15712	0.07882	0.00599	0.17042	0.05006	0.006	0.12024	0.03859	0.006	0.19181	0.03364	0.00479	0.05597	0.02351
			0.006	3.74024	0.76428	0.006	0.15911	0.07266	0.006	0.16942	0.0503	0.006	0.10824	0.04609	0.00601	0.18816	0.03101	0.0048	0.06121	0.02537
			0.00601	3.7358	0.77015	0.00601	0.16335	0.07233	0.00601	0.17326	0.04584	0.00601	0.11494	0.04716	0.00601	0.18837	0.02801	0.0048	0.06314	0.02065
			0.00602	3.73954	0.77029	0.00602	0.16179	0.08116	0.00601	0.1755	0.05131	0.00602	0.11338	0.04753	0.00602	0.18231	0.02191	0.00481	0.06866	0.0253
			0.00602	3.73206	0.76637	0.00602	0.15789	0.08392	0.00602	0.16828	0.04403	0.00602	0.11078	0.04671	0.00603	0.17682	0.01771	0.00481	0.05142	0.02616
			0.00603	3.73137	0.77522	0.00603	0.15519	0.08982	0.00602	0.17101	0.03814	0.00603	0.12352	0.04807	0.00603	0.17624	0.02181	0.00482	0.04248	0.02783
			0.00604	3.73274	0.76511	0.00604	0.15506	0.09874	0.00603	0.16298	0.042	0.00603	0.11396	0.03768	0.00604	0.17194	0.01384	0.00482	0.04138	0.03303
			0.00604	3.73117	0.78305	0.00604	0.15288	0.0968	0.00604	0.1558	0.02764	0.00604	0.11655	0.03844	0.00604	0.17414	0.01026	0.00483	0.04156	0.04284
			0.00605	3.73933	0.76866	0.00605	0.14613	0.10006	0.00604	0.15979	0.02673	0.00605	0.11619	0.02385	0.00605	0.18278	0.01589	0.00483	0.02969	0.04339
			0.00605	3.74396	0.78019	0.00605	0.14783	0.10584	0.00605	0.15278	0.03616	0.00605	0.10778	0.03173	0.00606	0.18391	0.01552	0.00484	0.02741	0.02992
			0.00606	3.75616	0.77762	0.00606	0.14596	0.10162	0.00605	0.15256	0.03033	0.00606	0.11249	0.02832	0.00606	0.18881	0.02113	0.00484	0.03114	0.02166
			0.00607	3.76507	0.77593	0.00607	0.14345	0.09553	0.00606	0.1574	0.03567	0.00606	0.10313	0.02955	0.00607	0.19105	0.02747	0.00485	0.03566	0.02877
			0.00607	3.76913	0.77936	0.00607	0.15335	0.09422	0.00607	0.15085	0.04678	0.00607	0.10281	0.03608	0.00607	0.1846	0.03515	0.00485	0.03718	0.02682
			0.00608	3.77879	0.76783	0.00608	0.15562	0.08588	0.00607	0.15585	0.04765	0.00608	0.112	0.03524	0.00608	0.18532	0.03908	0.00486	0.04157	0.02744
			0.00608	3.77747	0.78461	0.00608	0.15204	0.07591	0.00608	0.1595	0.05906	0.00608	0.10823	0.03594	0.00609	0.18581	0.04009	0.00486	0.0498	0.03393
			0.00609	3.78156	0.77004	0.00609	0.1573	0.07395	0.00609	0.15947	0.06033	0.00609	0.12055	0.03905	0.00609	0.18358	0.04295	0.00486	0.05056	0.0232
			0.00609	3.78054	0.78208	0.0061	0.1539	0.07331	0.00609	0.16805	0.05076	0.00609	0.11879	0.03443	0.0061	0.18592	0.039	0.00487	0.05512	0.02492
			0.0061	3.78347	0.77508	0.0061	0.15173	0.06841	0.0061	0.16671	0.0548	0.0061	0.12316	0.03778	0.0061	0.18729	0.04152	0.00487	0.05709	0.02172
			0.00611	3.79338	0.77565	0.00611	0.15789	0.07442	0.0061	0.16558	0.04887	0.00611	0.12769	0.03736	0.00611	0.18819	0.04035	0.00488	0.0668	0.02907
			0.00611	3.79561	0.78067	0.00611	0.16038	0.07901	0.00611	0.17415	0.03942	0.00611	0.11688	0.03442	0.00611	0.19365	0.03456	0.00488	0.06147	0.02084
			0.00612	3.80609	0.76998	0.00612	0.16324	0.07564	0.00612	0.17062	0.05057	0.00612	0.12227	0.04241	0.00612	0.19164	0.03321	0.00489	0.06113	0.02225
			0.00612	3.8062	0.7822	0.00613	0.1671	0.08204	0.00612	0.17407	0.0436	0.00612	0.11946	0.03786	0.00613	0.18728	0.02697	0.00489	0.06068	0.01933
			0.00613	3.80948	0.76866	0.00613	0.16917	0.0863	0.00613	0.18087	0.04607	0.00613	0.11407	0.04729	0.00613	0.18534	0.02407	0.0049	0.06021	0.02332
			0.00614	3.80818	0.78072	0.00614	0.16669	0.07857	0.00613	0.17256	0.05307	0.00613	0.12056	0.04455	0.00614	0.17822	0.02146	0.0049	0.04401	0.03097
			0.00614	3.80129	0.77235	0.00614	0.16313	0.08609	0.00614	0.17143	0.04259	0.00614	0.11408	0.04933	0.00615	0.17469	0.01975	0.00491	0.04256	0.02563
			0.00615	3.80437	0.77722	0.00615	0.15999	0.09364	0.00615	0.17534	0.04389	0.00614	0.12282	0.04973	0.00615	0.17831	0.02297	0.00491	0.03764	0.02688
			0.00615	3.7987	0.78166	0.00616	0.15012	0.09257	0.00615	0.16389	0.03537	0.00615	0.12073	0.04198	0.00616	0.1761	0.01859	0.00492	0.03608	0.03779
			0.00616	3.80751	0.7793	0.00616	0.14554	0.10278	0.00616	0.16588	0.02645	0.00616	0.11439	0.03241	0.00616	0.17997	0.01482	0.00492	0.02565	0.03087
			0.00617	3.80612	0.78664	0.00617	0.15268	0.1066	0.00616	0.16091	0.03337	0.00616	0.12391	0.03527	0.00617	0.18851	0.01585	0.00493	0.02775	0.02188
			0.00617	3.81476	0.77974	0.00617	0.14945	0.10037	0.00617	0.15292	0.02903	0.00617	0.11291	0.02204	0.00617	0.18992	0.0204	0.00493	0.03188	0.02826
			0.00618	3.82395	0.79296	0.00618	0.15136	0.10278	0.00618	0.16122	0.03102	0.00617	0.1134	0.03827	0.00618	0.19509	0.02556	0.00494	0.03437	0.03415
			0.00619	3.82862	0.78341	0.00619	0.15907	0.09985	0.00618	0.15621	0.0427	0.00618	0.10871	0.02911	0.00619	0.19586	0.02945	0.00494	0.04105	0.02496
			0.00619	3.84277	0.78572	0.00619	0.15442	0.08803	0.00619	0.15503	0.04485	0.00619	0.10353	0.03455	0.00619	0.18473	0.03536	0.00495	0.04883	0.03132
			0.0062	3.83973	0.78321	0.0062	0.15613	0.08041	0.00619	0.16659	0.05379	0.00619	0.11278	0.03475	0.0062	0.18534	0.03869	0.00495	0.05054	0.02887
			0.0062	3.85123	0.78017	0.0062	0.15948	0.07652	0.0062	0.16223	0.06168	0.0062	0.11231	0.03096	0.0062	0.1868	0.04198	0.00496	0.05169	0.02268
			0.00621	3.85064	0.78564	0.00621	0.15544	0.07613	0.00621	0.16566	0.05877	0.0062	0.11616	0.03997	0.00621	0.18345	0.04251	0.00496	0.05699	0.01977
			0.00622	3.85502	0.78216	0.00621	0.1573	0.0691	0.00621	0.16982	0.05252	0.00621	0.12538	0.03627	0.00622	0.19275	0.04145	0.00497	0.06072	0.02336
			0.00622	3.86166	0.78902	0.00622	0.1573	0.07646	0.00622	0.16875	0.05174	0.00622	0.11952	0.03325	0.00622	0.19377	0.03916	0.00497	0.06587	0.034
			0.00623	3.85929	0.78412	0.00623	0.1581	0.0797	0.00622	0.17487	0.04573	0.00622	0.13044	0.03552	0.00623	0.19355	0.03975	0.00498	0.06153	0.02302
			0.00623	3.87376	0.78907	0.00623	0.16183	0.07847	0.00623	0.1769	0.04881	0.00623	0.12097	0.03309	0.00623	0.20029	0.03532	0.00498	0.06544	0.0173
			0.00624	3.86833	0.78581	0.00624	0.16638	0.08969	0.00624	0.17752	0.04873	0.00623	0.11991	0.03686	0.00624	0.19557	0.03549	0.00498	0.06077	0.01713
			0.00625	3.88005	0.78688	0.00624	0.16933	0.08863	0.00624	0.1835	0.04652	0.00624	0.12193	0.04805	0.00625	0.18892	0.02703	0.00499	0.05366	0.02542
			0.00625	3.8828	0.78877	0.00625	0.16801	0.08046	0.00625	0.18157	0.05153	0.00625	0.12033	0.04289	0.00625	0.19276	0.02363	0.00499	0.04116	0.02966
			0.00626	3.87922	0.78516	0.00626	0.16992	0.08744	0.00626	0.17682	0.04993	0.00625	0.12261	0.05098	0.00626	0.18275	0.0232	0.005	0.04221	0.03143
			0.00626	3.87826	0.79058	0.00626	0.16862	0.09103	0.00626	0.17862	0.04106	0.00626	0.12179	0.04739	0.00626	0.17787	0.01802	0.005	0.03412	0.02914
			0.00627	3.86962	0.78606	0.00627	0.15971	0.09234	0.00627	0.17418	0.04433	0.00626	0.1202	0.04463	0.00627	0.1845	0.02088	0.00501	0.02928	0.03646
			0.00628	3.87429	0.79178	0.00627	0.15758	0.10025	0.00627	0.16523	0.03496	0.00627	0.12798	0.04241	0.00628	0.18094	0.01837	0.00501	0.02575	0.02683
			0.00628	3.87211	0.78535	0.00628	0.15678	0.10492	0.00628	0.1611	0.03285	0.00628	0.11857	0.03569	0.00628	0.18502	0.01513	0.00502	0.03535	0.02513
			0.00629	3.87805	0.79188	0.00629	0.15146	0.10564	0.00628	0.15992	0.03155	0.00628	0.11972	0.02818	0.00629	0.19631	0.0205	0.00502	0.03308	0.03278
			0.00629	3.88198	0.79229	0.00629	0.15068	0.1058	0.00629	0.15818	0.02835	0.00629	0.11534	0.03075	0.00629	0.19493	0.02254	0.00503	0.03983	0.03459
			0.0063	3.89378	0.79322	0.0063	0.1547	0.10425	0.0063	0.16144	0.03724	0.00629	0.10778	0.03012	0.0063	0.19747	0.0295	0.00503	0.0474	0.02321
			0.00631	3.90278	0.79897	0.0063	0.1541	0.09304	0.0063	0.16155	0.04777	0.0063	0.11333	0.03745	0.00631	0.19872	0.03551	0.00504	0.05351	0.0341
			0.00631	3.90959	0.79071	0.00631	0.15836	0.08524	0.00631	0.16427	0.05184	0.00631	0.11046	0.0285	0.00631	0.18791	0.03963	0.00504	0.05022	0.03102
			0.00632	3.91733	0.7972	0.00632	0.16131	0.08417	0.00631	0.17041	0.05974	0.00631	0.11684	0.04217	0.00632	0.18991	0.04286	0.00505	0.05891	0.02436
			0.00632	3.91852	0.79184	0.00632	0.15736	0.07728	0.00632	0.16644	0.06273	0.00632	0.11942	0.03679	0.00632	0.19508	0.04191	0.00505	0.06373	0.01792
			0.00633	3.9235	0.79513	0.00633	0.16103	0.07468	0.00632	0.16893	0.05692	0.00632	0.12082	0.03908	0.00633	0.18667	0.04362	0.00506	0.06403	0.02228
			0.00634	3.92141	0.7931	0.00633	0.16435	0.08329	0.00633	0.17301	0.05436	0.00633	0.12553	0.0424	0.00634	0.19757	0.04301	0.00506	0.05992	0.02869
			0.00634	3.9301	0.79282	0.00634	0.16365	0.08298	0.00634	0.17133	0.04969	0.00634	0.1283	0.03576	0.00634	0.20286	0.0401	0.00507	0.06593	0.01811
			0.00635	3.92936	0.79804	0.00635	0.16801	0.08217	0.00634	0.17488	0.0492	0.00634	0.12606	0.0367	0.00635	0.19675	0.03559	0.00507	0.06769	0.01449
			0.00635	3.93749	0.78943	0.00635	0.1718	0.09012	0.00635	0.17763	0.05243	0.00635	0.12728	0.03968	0.00635	0.20387	0.03248	0.00508	0.05799	0.01738
			0.00636	3.94332	0.79757	0.00636	0.17453	0.08809	0.00636	0.17883	0.0467	0.00636	0.12253	0.03536	0.00636	0.199	0.0331	0.00508	0.05315	0.02599
			0.00636	3.94636	0.79238	0.00636	0.17391	0.08407	0.00636	0.18483	0.04569	0.00636	0.12492	0.04558	0.00637	0.18773	0.02528	0.00508	0.04315	0.02953
			0.00637	3.95505	0.79285	0.00637	0.17442	0.09113	0.00637	0.18201	0.05059	0.00637	0.12351	0.04638	0.00637	0.19291	0.02283	0.00509	0.0407	0.02811
			0.00638	3.94501	0.79249	0.00638	0.17382	0.09102	0.00637	0.17791	0.04691	0.00637	0.12391	0.04499	0.00638	0.18399	0.02327	0.00509	0.03093	0.02822
			0.00638	3.95388	0.79129	0.00638	0.1664	0.09191	0.00638	0.18047	0.04051	0.00638	0.12376	0.05467	0.00638	0.17855	0.02055	0.0051	0.02891	0.03275
			0.00639	3.94139	0.79627	0.00639	0.16458	0.09991	0.00638	0.17302	0.03459	0.00639	0.12431	0.04163	0.00639	0.19057	0.01903	0.0051	0.0297	0.01835
			0.00639	3.94248	0.79242	0.00639	0.1644	0.10451	0.00639	0.16806	0.02705	0.00639	0.12649	0.04369	0.00639	0.18933	0.01609	0.00511	0.03873	0.03419
			0.0064	3.94463	0.79689	0.0064	0.15544	0.10415	0.0064	0.16971	0.02693	0.0064	0.12748	0.03443	0.0064	0.19211	0.01943	0.00511	0.03722	0.0369
			0.00641	3.94412	0.79491	0.00641	0.15791	0.10708	0.0064	0.16147	0.03022	0.00641	0.12282	0.03201	0.00641	0.20572	0.02388	0.00512	0.04491	0.03055
			0.00641	3.96081	0.79716	0.00641	0.15776	0.105	0.00641	0.16295	0.0351	0.00641	0.11978	0.03175	0.00641	0.1957	0.02638	0.00512	0.05024	0.02031
			0.00642	3.95615	0.79799	0.00642	0.15018	0.09692	0.00641	0.16389	0.04723	0.00642	0.11439	0.02838	0.00642	0.19594	0.03414	0.00513	0.05462	0.0349
			0.00643	3.97518	0.80165	0.00642	0.15482	0.09089	0.00642	0.16117	0.05229	0.00642	0.1163	0.03298	0.00643	0.20219	0.04088	0.00513	0.05314	0.0289
			0.00643	3.97588	0.80147	0.00643	0.15865	0.08556	0.00642	0.17134	0.05545	0.00643	0.11636	0.03646	0.00643	0.18975	0.04311	0.00514	0.0574	0.02847
			0.00644	3.98522	0.80065	0.00644	0.15817	0.07348	0.00643	0.16848	0.06021	0.00644	0.11985	0.0294	0.00644	0.19134	0.04755	0.00514	0.05913	0.0202
			0.00644	3.99274	0.79897	0.00644	0.16245	0.07238	0.00644	0.1661	0.05619	0.00644	0.12502	0.04173	0.00644	0.20128	0.04441	0.00515	0.06462	0.03437
			0.00645	3.98727	0.80175	0.00645	0.16448	0.08398	0.00644	0.17779	0.05389	0.00645	0.12716	0.03195	0.00645	0.19494	0.0443	0.00515	0.06604	0.02724
			0.00645	3.99987	0.80389	0.00645	0.16576	0.08362	0.00645	0.17545	0.05405	0.00645	0.13348	0.03933	0.00646	0.20133	0.04362	0.00516	0.06558	0.01963
			0.00646	3.99042	0.80233	0.00646	0.16933	0.08865	0.00646	0.17558	0.04761	0.00646	0.13049	0.03893	0.00646	0.2082	0.04054	0.00516	0.06166	0.02021
			0.00647	4.00586	0.80104	0.00647	0.17417	0.0977	0.00646	0.18612	0.0483	0.00647	0.13514	0.03246	0.00647	0.19788	0.036	0.00517	0.054	0.02568
			0.00647	4.0052	0.79897	0.00647	0.17423	0.09065	0.00647	0.18252	0.04808	0.00647	0.12875	0.04104	0.00648	0.1992	0.03559	0.00517	0.0442	0.02992
			0.00648	4.01102	0.80174	0.00648	0.1753	0.087	0.00647	0.18713	0.05129	0.00648	0.12845	0.03789	0.00648	0.20241	0.02804	0.00518	0.04074	0.03209
			0.00648	4.02011	0.79894	0.00648	0.1763	0.09188	0.00648	0.18707	0.04971	0.00648	0.13034	0.04163	0.00649	0.1917	0.02551	0.00518	0.03848	0.01932
			0.00649	4.01636	0.80247	0.00649	0.17181	0.08728	0.00649	0.18148	0.04742	0.00649	0.12398	0.05382	0.00649	0.19441	0.02263	0.00519	0.03062	0.02687
			0.0065	4.02442	0.80227	0.0065	0.16879	0.08797	0.00649	0.18631	0.04594	0.0065	0.13113	0.0413	0.0065	0.19387	0.01873	0.00519	0.03036	0.02759
			0.0065	4.01498	0.79914	0.0065	0.17019	0.09984	0.0065	0.18143	0.04231	0.0065	0.12641	0.05319	0.00651	0.18657	0.01916	0.0052	0.0336	0.01681
			0.00651	4.01738	0.80671	0.00651	0.16638	0.10563	0.0065	0.17005	0.03704	0.00651	0.13036	0.04237	0.00651	0.19581	0.01798	0.0052	0.04131	0.03945
			0.00651	4.01289	0.79971	0.00652	0.16167	0.10722	0.00651	0.17616	0.03017	0.00651	0.13419	0.0335	0.00652	0.20064	0.0146	0.00521	0.04254	0.03922
			0.00652	4.01034	0.80475	0.00652	0.16225	0.11355	0.00652	0.16847	0.02913	0.00652	0.12123	0.04283	0.00652	0.1966	0.02312	0.00521	0.04848	0.03632
			0.00653	4.01669	0.80195	0.00653	0.15875	0.10968	0.00652	0.16271	0.03374	0.00653	0.12475	0.02535	0.00653	0.20618	0.0317	0.00522	0.05312	0.02127
			0.00653	4.02006	0.80523	0.00653	0.15516	0.09944	0.00653	0.16916	0.03988	0.00653	0.11739	0.0372	0.00654	0.20801	0.03391	0.00522	0.05586	0.03447
			0.00654	4.03157	0.80571	0.00654	0.15635	0.0936	0.00653	0.16297	0.04773	0.00654	0.11314	0.03625	0.00654	0.19879	0.03779	0.00523	0.05328	0.03054
			0.00655	4.03573	0.80271	0.00654	0.16212	0.08373	0.00654	0.16532	0.05311	0.00654	0.12148	0.03047	0.00655	0.20382	0.0394	0.00523	0.05932	0.02896
			0.00655	4.04932	0.8084	0.00655	0.16275	0.07706	0.00654	0.17528	0.0584	0.00655	0.11429	0.04345	0.00655	0.19919	0.04103	0.00523	0.05773	0.0228
			0.00656	4.05448	0.80061	0.00656	0.16519	0.08198	0.00655	0.17087	0.06144	0.00656	0.12436	0.03162	0.00656	0.1935	0.04806	0.00524	0.06545	0.03628
			0.00656	4.05903	0.80854	0.00656	0.16789	0.08566	0.00656	0.17806	0.05914	0.00656	0.12431	0.04131	0.00657	0.20448	0.04884	0.00524	0.06273	0.02931
			0.00657	4.05952	0.80212	0.00657	0.16572	0.08434	0.00656	0.18044	0.05216	0.00657	0.1317	0.04562	0.00657	0.20437	0.04328	0.00525	0.06546	0.01825
			0.00658	4.06138	0.80353	0.00658	0.17126	0.08978	0.00657	0.17383	0.05113	0.00657	0.14049	0.03101	0.00658	0.20483	0.0413	0.00525	0.05758	0.01731
			0.00658	4.06824	0.80455	0.00658	0.17658	0.0943	0.00658	0.18428	0.05162	0.00658	0.13499	0.0476	0.00658	0.21192	0.03607	0.00526	0.05313	0.02404
			0.00659	4.0686	0.80199	0.00659	0.17201	0.08978	0.00658	0.18909	0.04687	0.00659	0.13674	0.03005	0.00659	0.20391	0.03305	0.00526	0.04501	0.02803
			0.00659	4.07715	0.80779	0.00659	0.17662	0.08829	0.00659	0.18541	0.0495	0.00659	0.13321	0.04318	0.0066	0.20041	0.03523	0.00527	0.03946	0.03239
			0.0066	4.08016	0.79775	0.0066	0.1804	0.09288	0.00659	0.1925	0.05109	0.0066	0.13021	0.04415	0.0066	0.2015	0.03247	0.00527	0.03453	0.02006
			0.00661	4.08769	0.80581	0.0066	0.1751	0.08947	0.0066	0.18927	0.04666	0.0066	0.13788	0.03881	0.00661	0.19255	0.02145	0.00528	0.03447	0.02601
			0.00661	4.09039	0.79941	0.00661	0.17743	0.09317	0.00661	0.18617	0.04692	0.00661	0.12761	0.05168	0.00661	0.19021	0.02273	0.00528	0.02933	0.03348
			0.00662	4.09282	0.80781	0.00662	0.17632	0.10247	0.00661	0.18922	0.04035	0.00661	0.1313	0.04175	0.00662	0.19361	0.0181	0.00529	0.03476	0.02637
			0.00662	4.09192	0.80801	0.00662	0.16855	0.10237	0.00662	0.17828	0.03226	0.00662	0.13124	0.0508	0.00662	0.19301	0.0176	0.00529	0.04504	0.04076
			0.00663	4.08684	0.80685	0.00663	0.16597	0.10683	0.00662	0.17436	0.03512	0.00663	0.13123	0.05044	0.00663	0.19735	0.01804	0.0053	0.04701	0.03666
			0.00664	4.08713	0.81131	0.00663	0.16329	0.11572	0.00663	0.17749	0.0267	0.00663	0.13552	0.03497	0.00664	0.20581	0.01977	0.0053	0.0474	0.03037
			0.00664	4.08229	0.80534	0.00664	0.15926	0.106	0.00664	0.16688	0.0281	0.00664	0.12457	0.04375	0.00664	0.20679	0.02826	0.00531	0.0543	0.02431
			0.00665	4.0896	0.81304	0.00665	0.15861	0.10182	0.00664	0.16806	0.03843	0.00664	0.12493	0.02943	0.00665	0.20679	0.03429	0.00531	0.0624	0.0333
			0.00665	4.08948	0.80661	0.00665	0.15904	0.10128	0.00665	0.1713	0.04105	0.00665	0.12415	0.02931	0.00665	0.2082	0.03647	0.00532	0.05875	0.02963
			0.00666	4.09698	0.8139	0.00666	0.16093	0.08861	0.00666	0.16537	0.05238	0.00666	0.11925	0.04239	0.00666	0.20155	0.04427	0.00532	0.06409	0.02821
			0.00667	4.10759	0.80867	0.00666	0.1618	0.0843	0.00666	0.17709	0.05986	0.00666	0.12115	0.02714	0.00667	0.20062	0.04421	0.00533	0.06951	0.01923
			0.00667	4.11413	0.80574	0.00667	0.16741	0.08573	0.00667	0.18058	0.05686	0.00667	0.12005	0.04412	0.00667	0.2	0.0431	0.00533	0.07139	0.03604
			0.00668	4.12884	0.81052	0.00668	0.1719	0.083	0.00667	0.17616	0.06134	0.00667	0.12432	0.03664	0.00668	0.20034	0.04709	0.00533	0.06195	0.02442
			0.00668	4.12657	0.80526	0.00668	0.16917	0.08528	0.00668	0.18481	0.05674	0.00668	0.1309	0.03818	0.00669	0.20526	0.04535	0.00534	0.06096	0.02728
			0.00669	4.13417	0.8143	0.00669	0.17503	0.08874	0.00669	0.18399	0.04736	0.00669	0.13127	0.04451	0.00669	0.2068	0.04395	0.00534	0.05864	0.01516
			0.0067	4.13506	0.80204	0.0067	0.17889	0.0924	0.00669	0.18376	0.05083	0.00669	0.14056	0.0339	0.0067	0.20791	0.04421	0.00535	0.05384	0.02257
			0.0067	4.13529	0.81118	0.0067	0.17533	0.09251	0.0067	0.19129	0.04934	0.0067	0.13785	0.04121	0.0067	0.20882	0.03782	0.00535	0.0347	0.03588
			0.00671	4.1426	0.80683	0.00671	0.18116	0.09325	0.0067	0.188	0.04468	0.0067	0.13898	0.04021	0.00671	0.20271	0.03303	0.00536	0.03361	0.034
			0.00671	4.14227	0.80705	0.00671	0.18121	0.09527	0.00671	0.19138	0.05594	0.00671	0.1336	0.0362	0.00671	0.20554	0.0311	0.00536	0.03291	0.01935
			0.00672	4.15317	0.81285	0.00672	0.17931	0.0882	0.00672	0.19608	0.05128	0.00671	0.13289	0.05	0.00672	0.20111	0.02988	0.00537	0.03085	0.03234
			0.00673	4.15516	0.80612	0.00673	0.18484	0.09066	0.00672	0.18878	0.05029	0.00672	0.13429	0.03921	0.00673	0.19325	0.02273	0.00537	0.0345	0.02969
			0.00673	4.16129	0.81729	0.00673	0.17777	0.09975	0.00673	0.18824	0.05387	0.00673	0.13101	0.05713	0.00673	0.19613	0.02304	0.00538	0.03993	0.03688
			0.00674	4.16437	0.80713	0.00674	0.17519	0.09574	0.00673	0.18743	0.0391	0.00673	0.13303	0.04795	0.00674	0.19828	0.02083	0.00538	0.04772	0.04985
			0.00674	4.1582	0.81771	0.00674	0.17606	0.10549	0.00674	0.18027	0.03881	0.00674	0.13713	0.05142	0.00674	0.19802	0.02135	0.00539	0.05306	0.04164
			0.00675	4.1598	0.81297	0.00675	0.16772	0.11343	0.00675	0.1777	0.03846	0.00674	0.13446	0.05	0.00675	0.20843	0.02462	0.00539	0.04998	0.03495
			0.00676	4.15463	0.8125	0.00676	0.16496	0.10367	0.00675	0.17346	0.02916	0.00675	0.13699	0.03665	0.00676	0.21014	0.02376	0.0054	0.05316	0.02749
			0.00676	4.15594	0.81896	0.00676	0.16068	0.10756	0.00676	0.16895	0.0387	0.00676	0.12769	0.03786	0.00676	0.20795	0.03052	0.0054	0.06488	0.02411
			0.00677	4.15675	0.80902	0.00677	0.15904	0.10427	0.00676	0.17183	0.04391	0.00676	0.12747	0.03547	0.00677	0.21424	0.03791	0.00541	0.06074	0.02564
			0.00677	4.15797	0.82072	0.00677	0.16038	0.08896	0.00677	0.17591	0.04457	0.00677	0.12647	0.02976	0.00677	0.20651	0.03822	0.00541	0.06619	0.02625
			0.00678	4.16787	0.80807	0.00678	0.16058	0.0902	0.00678	0.17498	0.05862	0.00677	0.12159	0.04088	0.00678	0.20189	0.04373	0.00542	0.06763	0.02799
			0.00679	4.17378	0.81676	0.00679	0.16687	0.08648	0.00678	0.18109	0.05862	0.00678	0.12459	0.03121	0.00679	0.21101	0.04832	0.00542	0.07318	0.03913
			0.00679	4.18518	0.81436	0.00679	0.16815	0.08134	0.00679	0.18025	0.05613	0.00679	0.1214	0.03973	0.00679	0.20326	0.04634	0.00543	0.0648	0.02305
			0.0068	4.19381	0.81079	0.0068	0.16935	0.08842	0.00679	0.1815	0.06533	0.00679	0.12898	0.04383	0.0068	0.20288	0.05273	0.00543	0.06346	0.02016
			0.0068	4.19732	0.82153	0.0068	0.1807	0.09336	0.0068	0.18535	0.05807	0.0068	0.13442	0.0362	0.0068	0.21447	0.05072	0.00544	0.05418	0.01368
			0.00681	4.20479	0.80947	0.00681	0.17869	0.09146	0.00681	0.18657	0.05065	0.0068	0.13876	0.04777	0.00681	0.2096	0.04053	0.00544	0.0465	0.02179
			0.00682	4.20277	0.82206	0.00681	0.18105	0.09399	0.00681	0.18859	0.05334	0.00681	0.14076	0.03425	0.00681	0.21097	0.04215	0.00545	0.03382	0.03406
			0.00682	4.20752	0.8099	0.00682	0.18786	0.09501	0.00682	0.19472	0.04537	0.00682	0.14093	0.04179	0.00682	0.21475	0.03561	0.00545	0.03304	0.03392
			0.00683	4.2095	0.81774	0.00683	0.18237	0.09064	0.00682	0.19311	0.05238	0.00682	0.1396	0.04072	0.00683	0.20349	0.02851	0.00545	0.02723	0.02673
			0.00683	4.21419	0.81513	0.00683	0.1873	0.09032	0.00683	0.19724	0.05522	0.00683	0.14161	0.03829	0.00683	0.2034	0.03095	0.00546	0.03304	0.04387
			0.00684	4.22254	0.80881	0.00684	0.18962	0.09539	0.00683	0.19805	0.0465	0.00683	0.13508	0.04798	0.00684	0.20404	0.02544	0.00546	0.03345	0.03469
			0.00685	4.22409	0.81908	0.00685	0.18109	0.09529	0.00684	0.19541	0.05141	0.00684	0.13597	0.04345	0.00685	0.19414	0.02015	0.00547	0.04676	0.03678
			0.00685	4.2329	0.80728	0.00685	0.18081	0.09756	0.00685	0.19254	0.04842	0.00685	0.13293	0.04837	0.00685	0.20325	0.02238	0.00547	0.05068	0.04531
			0.00686	4.23231	0.82043	0.00686	0.17668	0.11075	0.00685	0.19068	0.03401	0.00685	0.13595	0.05351	0.00686	0.20786	0.01497	0.00548	0.05982	0.04808
			0.00686	4.2321	0.81209	0.00686	0.17242	0.11134	0.00686	0.18436	0.03677	0.00686	0.13699	0.04366	0.00686	0.20195	0.01869	0.00548	0.05561	0.02922
			0.00687	4.23262	0.81718	0.00687	0.17172	0.10841	0.00687	0.17932	0.03053	0.00686	0.13952	0.0529	0.00687	0.21142	0.02951	0.00549	0.05979	0.0196
			0.00687	4.22496	0.81949	0.00687	0.16522	0.1139	0.00687	0.17491	0.03445	0.00687	0.13587	0.038	0.00688	0.21575	0.02754	0.00549	0.06336	0.02624
			0.00688	4.22732	0.81368	0.00688	0.16228	0.10356	0.00688	0.17198	0.04592	0.00688	0.13548	0.03723	0.00688	0.20999	0.03475	0.0055	0.06701	0.03735
			0.00689	4.22306	0.82375	0.00689	0.16187	0.09544	0.00688	0.17408	0.04381	0.00688	0.1308	0.03837	0.00689	0.21488	0.04217	0.0055	0.06821	0.03558
			0.00689	4.22949	0.81267	0.00689	0.16429	0.09659	0.00689	0.17853	0.04937	0.00689	0.12865	0.033	0.00689	0.21119	0.03852	0.00551	0.07393	0.02461
			0.0069	4.23422	0.82457	0.0069	0.16941	0.08702	0.00689	0.17878	0.06115	0.0069	0.12465	0.03701	0.0069	0.20523	0.04999	0.00551	0.06652	0.03491
			0.0069	4.23957	0.81485	0.0069	0.16909	0.08339	0.0069	0.18434	0.0563	0.0069	0.12547	0.04065	0.00691	0.20908	0.05173	0.00552	0.06384	0.01968
			0.00691	4.25545	0.81799	0.00691	0.17631	0.0874	0.00691	0.18596	0.05955	0.00691	0.1269	0.03485	0.00691	0.20724	0.04208	0.00552	0.05235	0.02884
			0.00692	4.25764	0.81988	0.00692	0.18162	0.08869	0.00691	0.18629	0.05982	0.00691	0.13343	0.04311	0.00692	0.21074	0.04805	0.00553	0.04567	0.01039
			0.00692	4.26761	0.81423	0.00692	0.17935	0.09475	0.00692	0.19168	0.05261	0.00692	0.13685	0.03564	0.00692	0.2202	0.04746	0.00553	0.04328	0.02602
			0.00693	4.2695	0.82355	0.00693	0.18277	0.10227	0.00692	0.19464	0.05459	0.00693	0.14078	0.04076	0.00693	0.21669	0.0367	0.00554	0.03118	0.03191
			0.00693	4.27133	0.81397	0.00693	0.18508	0.09937	0.00693	0.19684	0.05098	0.00693	0.14459	0.04215	0.00694	0.21379	0.04302	0.00554	0.03283	0.02955
			0.00694	4.27583	0.82535	0.00694	0.17942	0.09766	0.00694	0.20162	0.04783	0.00694	0.14477	0.03807	0.00694	0.21286	0.03588	0.00555	0.0354	0.02176
			0.00695	4.27451	0.81704	0.00695	0.18764	0.09554	0.00694	0.20056	0.05798	0.00694	0.14591	0.04515	0.00695	0.20497	0.02891	0.00555	0.04158	0.05024
			0.00695	4.28566	0.81679	0.00695	0.18969	0.09617	0.00695	0.1996	0.05728	0.00695	0.14122	0.03978	0.00695	0.20165	0.0345	0.00555	0.04408	0.04393
			0.00696	4.28458	0.8193	0.00696	0.18445	0.09457	0.00695	0.19989	0.04855	0.00696	0.14148	0.05028	0.00696	0.20169	0.02278	0.00556	0.04698	0.04573
			0.00696	4.29232	0.81552	0.00696	0.18972	0.09794	0.00696	0.19794	0.04871	0.00696	0.13853	0.04509	0.00696	0.19915	0.01793	0.00556	0.05293	0.04517
			0.00697	4.29904	0.82348	0.00697	0.18553	0.10695	0.00697	0.19371	0.04093	0.00697	0.13875	0.04976	0.00697	0.20378	0.02576	0.00557	0.05612	0.04628
			0.00698	4.29872	0.81656	0.00698	0.17707	0.10467	0.00697	0.19239	0.03461	0.00698	0.13953	0.05424	0.00698	0.21077	0.01763	0.00557	0.05506	0.02763
			0.00698	4.30499	0.82292	0.00698	0.17721	0.10997	0.00698	0.18688	0.03993	0.00698	0.13949	0.05037	0.00698	0.21011	0.02325	0.00558	0.0586	0.02564
			0.00699	4.29838	0.81972	0.00699	0.16642	0.11606	0.00698	0.18389	0.0321	0.00699	0.13847	0.04926	0.00699	0.217	0.03478	0.00558	0.06032	0.03225
			0.00699	4.29887	0.82695	0.00699	0.16325	0.10602	0.00699	0.18004	0.03761	0.00699	0.13816	0.04586	0.007	0.22065	0.03005	0.00559	0.06697	0.04118
			0.007	4.29533	0.82242	0.007	0.16462	0.10458	0.007	0.17714	0.04619	0.007	0.13151	0.03594	0.007	0.21332	0.03899	0.00559	0.06956	0.03191
			0.00701	4.29415	0.8197	0.00701	0.16376	0.10203	0.007	0.18106	0.04263	0.00701	0.13522	0.03898	0.00701	0.21121	0.04866	0.0056	0.06716	0.03328
			0.00701	4.29749	0.82423	0.00701	0.16755	0.08875	0.00701	0.18699	0.05824	0.00701	0.13054	0.0368	0.00702	0.21343	0.04255	0.0056	0.06577	0.03163
			0.00702	4.3012	0.81928	0.00702	0.16949	0.09081	0.00701	0.18693	0.06619	0.00702	0.12908	0.03848	0.00702	0.21216	0.04658	0.00561	0.05924	0.02529
			0.00702	4.31167	0.82622	0.00702	0.17461	0.09584	0.00702	0.18951	0.06048	0.00702	0.12636	0.04284	0.00703	0.21321	0.04879	0.00561	0.0545	0.02355
			0.00703	4.31944	0.81566	0.00703	0.18441	0.08824	0.00703	0.1938	0.0648	0.00703	0.12992	0.03792	0.00703	0.21658	0.04255	0.00562	0.03934	0.0262
			0.00704	4.32681	0.82475	0.00704	0.18079	0.0978	0.00703	0.1957	0.05851	0.00704	0.1392	0.0408	0.00704	0.21837	0.04503	0.00562	0.03943	0.02597
			0.00704	4.33372	0.82004	0.00704	0.18805	0.10297	0.00704	0.20018	0.04999	0.00704	0.14024	0.04174	0.00705	0.21924	0.04387	0.00563	0.03429	0.03553
			0.00705	4.33803	0.82257	0.00705	0.18611	0.10057	0.00704	0.19931	0.05544	0.00705	0.14353	0.0386	0.00705	0.22106	0.03547	0.00563	0.03381	0.03485
			0.00705	4.34111	0.82733	0.00705	0.18553	0.10227	0.00705	0.20093	0.04885	0.00705	0.1476	0.04312	0.00706	0.2159	0.04339	0.00564	0.03293	0.02755
			0.00706	4.34501	0.81778	0.00706	0.19517	0.10308	0.00706	0.20489	0.05332	0.00706	0.14296	0.03905	0.00706	0.21391	0.03228	0.00564	0.04222	0.04504
			0.00707	4.34638	0.82693	0.00707	0.18986	0.10073	0.00706	0.20523	0.05827	0.00707	0.14648	0.041	0.00707	0.21041	0.02377	0.00565	0.04251	0.045
			0.00707	4.34835	0.81489	0.00707	0.18636	0.0965	0.00707	0.20355	0.05301	0.00707	0.14578	0.04569	0.00707	0.20517	0.02641	0.00565	0.05101	0.0421
			0.00708	4.35381	0.82708	0.00708	0.19235	0.09947	0.00707	0.20493	0.05063	0.00708	0.14218	0.04652	0.00708	0.20751	0.01833	0.00566	0.05063	0.04172
			0.00708	4.35851	0.82282	0.00708	0.18404	0.10556	0.00708	0.19839	0.04722	0.00708	0.14558	0.05339	0.00709	0.20983	0.01394	0.00566	0.062	0.04211
			0.00709	4.3668	0.82383	0.00709	0.18358	0.10239	0.00709	0.19601	0.03785	0.00709	0.13562	0.04929	0.00709	0.2091	0.02228	0.00567	0.06105	0.03693
			0.0071	4.36748	0.82721	0.0071	0.17936	0.11029	0.00709	0.19235	0.04197	0.0071	0.14323	0.05486	0.0071	0.21546	0.01611	0.00567	0.06487	0.03481
			0.0071	4.37423	0.81963	0.0071	0.17347	0.11129	0.0071	0.18502	0.03895	0.0071	0.14096	0.05443	0.00711	0.21969	0.0219	0.00568	0.06648	0.03537
			0.00711	4.36979	0.83034	0.00711	0.16492	0.10597	0.0071	0.1849	0.0342	0.00711	0.13877	0.0522	0.00711	0.21745	0.03378	0.00568	0.07106	0.04565
			0.00711	4.36686	0.819	0.00711	0.16051	0.10883	0.00711	0.18435	0.04299	0.00711	0.14125	0.04694	0.00712	0.21763	0.03302	0.00569	0.06749	0.03389
			0.00712	4.36546	0.82988	0.00712	0.16625	0.10152	0.00712	0.18035	0.04844	0.00712	0.13646	0.04054	0.00712	0.2171	0.04107	0.00569	0.06395	0.02646
			0.00713	4.36063	0.82697	0.00713	0.16808	0.09487	0.00712	0.18717	0.0536	0.00713	0.1405	0.03342	0.00713	0.21176	0.04694	0.0057	0.05998	0.0224
			0.00713	4.36983	0.82451	0.00713	0.16861	0.1016	0.00713	0.18756	0.0656	0.00713	0.13604	0.04176	0.00714	0.21713	0.04196	0.0057	0.05323	0.03338
			0.00714	4.36962	0.82834	0.00714	0.18209	0.09873	0.00713	0.18859	0.06372	0.00714	0.12886	0.03341	0.00714	0.21718	0.04625	0.00571	0.04739	0.03057
			0.00715	4.38187	0.82016	0.00714	0.17961	0.10098	0.00714	0.19477	0.06168	0.00714	0.13766	0.04274	0.00715	0.21632	0.04754	0.00571	0.03998	0.02667
			0.00715	4.38703	0.82631	0.00715	0.18647	0.10299	0.00715	0.19548	0.0632	0.00715	0.13056	0.03884	0.00715	0.22111	0.04199	0.00571	0.0357	0.02999
			0.00716	4.39798	0.81789	0.00716	0.19321	0.10348	0.00715	0.19862	0.05191	0.00715	0.1423	0.03992	0.00716	0.22422	0.04441	0.00572	0.03412	0.03829
			0.00716	4.4068	0.82787	0.00716	0.1867	0.10292	0.00716	0.20396	0.05206	0.00716	0.14336	0.04633	0.00717	0.22187	0.04136	0.00572	0.0346	0.03149
			0.00717	4.40194	0.82796	0.00717	0.18997	0.10421	0.00716	0.20078	0.05592	0.00717	0.14457	0.04264	0.00717	0.22587	0.03453	0.00573	0.03056	0.03737
			0.00718	4.41433	0.82682	0.00717	0.19418	0.10627	0.00717	0.20261	0.05605	0.00717	0.15463	0.04385	0.00718	0.21798	0.03738	0.00573	0.04149	0.05066
			0.00718	4.40662	0.83098	0.00718	0.18752	0.10547	0.00718	0.2081	0.05699	0.00718	0.14735	0.04209	0.00718	0.21149	0.03043	0.00574	0.04373	0.0477
			0.00719	4.41765	0.82337	0.00719	0.19417	0.0993	0.00718	0.2053	0.05718	0.00718	0.15137	0.04189	0.00719	0.21214	0.02533	0.00574	0.05035	0.03801
			0.00719	4.41918	0.82654	0.00719	0.19776	0.10515	0.00719	0.20788	0.05319	0.00719	0.14863	0.04898	0.0072	0.20832	0.02897	0.00575	0.04931	0.03652
			0.0072	4.42394	0.82073	0.0072	0.19378	0.10713	0.00719	0.20611	0.05139	0.0072	0.14224	0.04967	0.0072	0.20812	0.02076	0.00575	0.05854	0.0434
			0.00721	4.43434	0.82567	0.0072	0.19385	0.10832	0.0072	0.19897	0.04701	0.0072	0.14912	0.05176	0.00721	0.21768	0.01825	0.00576	0.05903	0.03394
			0.00721	4.4272	0.82404	0.00721	0.18826	0.11602	0.00721	0.19956	0.0414	0.00721	0.14151	0.05311	0.00721	0.21527	0.02265	0.00576	0.05801	0.03092
			0.00722	4.4437	0.82308	0.00722	0.17958	0.11378	0.00721	0.19374	0.03808	0.00722	0.14587	0.05253	0.00722	0.21963	0.02121	0.00577	0.05784	0.03736
			0.00722	4.43493	0.82799	0.00722	0.17549	0.10425	0.00722	0.18549	0.03557	0.00722	0.1496	0.05553	0.00722	0.22543	0.02668	0.00577	0.06905	0.04219
			0.00723	4.44203	0.82766	0.00723	0.16778	0.11384	0.00723	0.18899	0.03799	0.00723	0.13938	0.04724	0.00723	0.21922	0.03664	0.00578	0.06651	0.02855
			0.00724	4.43864	0.83019	0.00724	0.16923	0.10688	0.00723	0.18296	0.04749	0.00723	0.14882	0.04356	0.00724	0.22019	0.03764	0.00578	0.06474	0.02369
			0.00724	4.42914	0.82634	0.00724	0.16821	0.0981	0.00724	0.18361	0.05372	0.00724	0.13666	0.04042	0.00724	0.22434	0.04171	0.00579	0.05195	0.02099
			0.00725	4.43796	0.82953	0.00725	0.17016	0.10586	0.00724	0.19077	0.06129	0.00724	0.13748	0.0397	0.00725	0.21329	0.0476	0.00579	0.05242	0.0365
			0.00725	4.4272	0.82912	0.00725	0.18379	0.1027	0.00725	0.18785	0.06689	0.00725	0.13593	0.03771	0.00726	0.21801	0.05	0.0058	0.04101	0.03286
			0.00726	4.44303	0.82797	0.00726	0.18156	0.10227	0.00726	0.19736	0.06528	0.00726	0.12865	0.0385	0.00726	0.22228	0.04988	0.0058	0.03304	0.02257
			0.00727	4.44039	0.82477	0.00726	0.18747	0.10606	0.00726	0.20452	0.05998	0.00726	0.13811	0.03924	0.00727	0.2156	0.04599	0.00581	0.02557	0.03601
			0.00727	4.45309	0.82577	0.00727	0.19623	0.10497	0.00727	0.19853	0.05954	0.00727	0.13589	0.04799	0.00727	0.22671	0.04182	0.00581	0.03072	0.04329
			0.00728	4.46452	0.82508	0.00728	0.18646	0.10694	0.00727	0.2035	0.05373	0.00727	0.14128	0.04304	0.00728	0.2284	0.0422	0.00581	0.03542	0.03103
			0.00728	4.467	0.82713	0.00728	0.19191	0.10681	0.00728	0.2043	0.0509	0.00728	0.1495	0.04679	0.00729	0.21947	0.03925	0.00582	0.03595	0.04238
			0.00729	4.48206	0.82691	0.00729	0.1951	0.10973	0.00729	0.20304	0.05516	0.00728	0.14073	0.04338	0.00729	0.22457	0.03613	0.00582	0.04814	0.05478
			0.0073	4.47233	0.82594	0.00729	0.18841	0.10843	0.00729	0.21136	0.05615	0.00729	0.15698	0.04471	0.0073	0.21788	0.03782	0.00583	0.0518	0.04987
			0.0073	4.48414	0.8294	0.0073	0.19813	0.10469	0.0073	0.21092	0.05476	0.0073	0.14805	0.04421	0.0073	0.20975	0.03164	0.00583	0.0491	0.04016
			0.00731	4.48284	0.82538	0.00731	0.19828	0.11434	0.0073	0.2094	0.05575	0.0073	0.14763	0.04394	0.00731	0.2153	0.02515	0.00584	0.05775	0.03598
			0.00731	4.48704	0.82946	0.00731	0.19717	0.10908	0.00731	0.21196	0.05211	0.00731	0.15485	0.04576	0.00731	0.21179	0.02128	0.00584	0.06514	0.04235
			0.00732	4.49363	0.82482	0.00732	0.1995	0.10477	0.00732	0.20481	0.05065	0.00731	0.14196	0.04891	0.00732	0.20977	0.01606	0.00585	0.06408	0.04161
			0.00733	4.49198	0.82522	0.00732	0.18927	0.11693	0.00732	0.20315	0.0475	0.00732	0.14995	0.05342	0.00733	0.22289	0.0182	0.00585	0.06956	0.038
			0.00733	4.50112	0.82344	0.00733	0.18528	0.11001	0.00733	0.2035	0.03802	0.00733	0.14477	0.05626	0.00733	0.22007	0.0216	0.00586	0.06506	0.03313
			0.00734	4.50031	0.82377	0.00734	0.17899	0.10979	0.00733	0.19341	0.03644	0.00733	0.14633	0.0585	0.00734	0.22052	0.02875	0.00586	0.06757	0.04428
			0.00734	4.50861	0.83117	0.00734	0.16997	0.11877	0.00734	0.19098	0.03801	0.00734	0.15306	0.05789	0.00734	0.23009	0.03361	0.00587	0.06411	0.02748
			0.00735	4.50433	0.82851	0.00735	0.17204	0.10641	0.00735	0.19034	0.03663	0.00734	0.14085	0.05347	0.00735	0.2223	0.03971	0.00587	0.06077	0.02508
			0.00736	4.50355	0.8366	0.00735	0.16571	0.10491	0.00735	0.18467	0.05108	0.00735	0.14873	0.0434	0.00736	0.22017	0.0431	0.00588	0.0508	0.01784
			0.00736	4.50283	0.82965	0.00736	0.1702	0.10886	0.00736	0.19115	0.05805	0.00736	0.14256	0.04484	0.00736	0.22718	0.04548	0.00588	0.04502	0.04056
			0.00737	4.50071	0.83354	0.00737	0.18102	0.10623	0.00736	0.19329	0.0584	0.00736	0.13568	0.03721	0.00737	0.21693	0.04994	0.00589	0.03714	0.03654
			0.00737	4.50312	0.8298	0.00737	0.1806	0.10904	0.00737	0.19356	0.06425	0.00737	0.14314	0.04095	0.00737	0.22234	0.04914	0.00589	0.03404	0.0224
			0.00738	4.50295	0.82875	0.00738	0.19115	0.11078	0.00738	0.20458	0.06135	0.00737	0.12752	0.0384	0.00738	0.23218	0.04747	0.0059	0.02486	0.0369
			0.00738	4.51191	0.83195	0.00738	0.19825	0.11013	0.00738	0.20298	0.05773	0.00738	0.13882	0.04401	0.00739	0.22181	0.04548	0.0059	0.03215	0.04917
			0.00739	4.51675	0.82578	0.00739	0.18804	0.11133	0.00739	0.19988	0.05883	0.00739	0.13774	0.04213	0.00739	0.2288	0.04378	0.00591	0.03102	0.03894
			0.0074	4.53248	0.83138	0.0074	0.19835	0.11099	0.00739	0.20955	0.05331	0.00739	0.14092	0.04605	0.0074	0.23454	0.03829	0.00591	0.03805	0.04707
			0.0074	4.52976	0.82472	0.0074	0.19936	0.11099	0.0074	0.20845	0.05266	0.0074	0.15459	0.04384	0.0074	0.2226	0.03459	0.00592	0.04103	0.05265
			0.00741	4.54026	0.82969	0.00741	0.19101	0.11138	0.00741	0.20982	0.05303	0.0074	0.14802	0.04779	0.00741	0.22497	0.03326	0.00592	0.05154	0.05237
			0.00741	4.54643	0.82932	0.00741	0.2029	0.1082	0.00741	0.21594	0.04904	0.00741	0.15545	0.04338	0.00742	0.2206	0.03057	0.00593	0.05266	0.03835
			0.00742	4.54645	0.83434	0.00742	0.20177	0.11426	0.00742	0.21045	0.05528	0.00742	0.15674	0.04828	0.00742	0.20937	0.02814	0.00593	0.05312	0.03683
			0.00743	4.55202	0.83155	0.00743	0.1982	0.10774	0.00742	0.21346	0.05489	0.00742	0.14776	0.04413	0.00743	0.21778	0.0252	0.00593	0.05778	0.04397
			0.00743	4.54763	0.82587	0.00743	0.20482	0.10985	0.00743	0.21178	0.04766	0.00743	0.15988	0.04691	0.00743	0.21785	0.02072	0.00594	0.06048	0.03788
			0.00744	4.55764	0.832	0.00744	0.19851	0.11947	0.00743	0.20127	0.04567	0.00744	0.14726	0.04884	0.00744	0.21527	0.02227	0.00594	0.05847	0.03561
			0.00744	4.55995	0.82491	0.00744	0.19495	0.10989	0.00744	0.20494	0.04051	0.00744	0.15077	0.05085	0.00745	0.23068	0.02234	0.00595	0.06293	0.03851
			0.00745	4.5675	0.83151	0.00745	0.18796	0.11121	0.00745	0.20092	0.03316	0.00745	0.15051	0.05963	0.00745	0.2286	0.02431	0.00595	0.06691	0.04872
			0.00746	4.57056	0.82428	0.00746	0.17731	0.1201	0.00745	0.19338	0.03719	0.00745	0.14295	0.06078	0.00746	0.22445	0.03033	0.00596	0.06117	0.03675
			0.00746	4.57179	0.82991	0.00746	0.17637	0.10856	0.00746	0.19528	0.0375	0.00746	0.15636	0.05743	0.00746	0.23455	0.03695	0.00596	0.0511	0.03197
			0.00747	4.57765	0.83043	0.00747	0.17351	0.11289	0.00746	0.19062	0.04691	0.00747	0.14539	0.05503	0.00747	0.22474	0.04233	0.00597	0.04318	0.02964
			0.00747	4.56991	0.83394	0.00747	0.17463	0.11929	0.00747	0.18813	0.05879	0.00747	0.14711	0.04782	0.00748	0.22041	0.04358	0.00597	0.04253	0.0478
			0.00748	4.5779	0.83548	0.00748	0.18428	0.10838	0.00748	0.19651	0.05488	0.00748	0.14761	0.04685	0.00748	0.23084	0.04907	0.00598	0.03482	0.03536
			0.00749	4.56586	0.83321	0.00749	0.18342	0.11496	0.00748	0.19631	0.06107	0.00749	0.13684	0.04105	0.00749	0.22234	0.04979	0.00598	0.03138	0.03499
			0.00749	4.56844	0.8403	0.00749	0.19546	0.11832	0.00749	0.20254	0.06693	0.00749	0.14587	0.03823	0.00749	0.22433	0.04893	0.00599	0.02822	0.03753
			0.0075	4.57323	0.82555	0.0075	0.19893	0.11169	0.00749	0.20774	0.05847	0.0075	0.13563	0.04312	0.0075	0.23538	0.04864	0.00599	0.03413	0.05828
			0.0075	4.57777	0.83141	0.00751	0.1923	0.113	0.0075	0.20574	0.06083	0.0075	0.13832	0.04058	0.00751	0.22884	0.04681	0.006	0.03516	0.0479
			0.00751	4.58587	0.82875	0.00751	0.20289	0.11066	0.00751	0.21204	0.05586	0.00751	0.14895	0.04846	0.00751	0.23226	0.03942	0.006	0.03677	0.0538
			0.00752	4.59014	0.83165	0.00752	0.1974	0.11448	0.00751	0.21414	0.04955	0.00752	0.13933	0.04735	0.00752	0.2369	0.03681	0.00601	0.04442	0.04896
			0.00752	4.60345	0.83437	0.00752	0.19279	0.11387	0.00752	0.20869	0.05846	0.00752	0.15708	0.05084	0.00753	0.2236	0.0344	0.00601	0.05167	0.0523
			0.00753	4.60707	0.82808	0.00753	0.20623	0.1123	0.00752	0.21572	0.05549	0.00753	0.1518	0.04742	0.00753	0.22572	0.03379	0.00602	0.04982	0.03432
			0.00753	4.61202	0.83972	0.00754	0.20219	0.11908	0.00753	0.21561	0.05482	0.00753	0.15737	0.04499	0.00754	0.22426	0.03081	0.00602	0.05236	0.0395
			0.00754	4.61616	0.82595	0.00754	0.20307	0.11357	0.00754	0.21412	0.06217	0.00754	0.16334	0.04309	0.00754	0.21481	0.02334	0.00603	0.06146	0.04876
			0.00755	4.61477	0.83631	0.00755	0.21189	0.11312	0.00754	0.21852	0.05264	0.00755	0.15337	0.04652	0.00755	0.2214	0.01731	0.00603	0.06635	0.04968
			0.00755	4.62202	0.82481	0.00755	0.20322	0.11833	0.00755	0.21442	0.04698	0.00755	0.15685	0.04748	0.00755	0.22489	0.02129	0.00604	0.06187	0.03815
			0.00756	4.6216	0.82871	0.00756	0.19763	0.10941	0.00755	0.21271	0.04335	0.00756	0.15318	0.05645	0.00756	0.22095	0.02229	0.00604	0.05939	0.03918
			0.00756	4.62899	0.82906	0.00756	0.19249	0.11171	0.00756	0.21038	0.03343	0.00756	0.15004	0.0509	0.00757	0.23471	0.02052	0.00604	0.06291	0.04007
			0.00757	4.63295	0.82157	0.00757	0.18086	0.11695	0.00757	0.19892	0.03541	0.00757	0.15697	0.06245	0.00757	0.23607	0.0287	0.00605	0.05882	0.03508
			0.00758	4.63528	0.83637	0.00758	0.17807	0.10471	0.00757	0.19927	0.03754	0.00758	0.14705	0.06009	0.00758	0.22923	0.03366	0.00605	0.0463	0.02239
			0.00758	4.64301	0.82422	0.00758	0.1724	0.11598	0.00758	0.19862	0.03529	0.00758	0.15666	0.05736	0.00758	0.23514	0.04204	0.00606	0.03888	0.03327
			0.00759	4.64143	0.84108	0.00759	0.17777	0.12095	0.00758	0.19108	0.04907	0.00759	0.15324	0.05626	0.00759	0.23214	0.05099	0.00606	0.03644	0.04873
			0.00759	4.64214	0.83162	0.0076	0.18283	0.11029	0.00759	0.19637	0.0545	0.00759	0.14953	0.04753	0.0076	0.2266	0.04807	0.00607	0.03274	0.04348
			0.0076	4.64389	0.8355	0.0076	0.18191	0.11556	0.0076	0.20179	0.054	0.0076	0.15133	0.04832	0.0076	0.23334	0.04737	0.00607	0.02752	0.03657
			0.00761	4.63836	0.83513	0.00761	0.19495	0.11941	0.0076	0.20151	0.06531	0.00761	0.14195	0.04324	0.00761	0.2314	0.05507	0.00608	0.02396	0.05516
			0.00761	4.6435	0.82729	0.00761	0.19991	0.11385	0.00761	0.21135	0.06315	0.00761	0.14446	0.0425	0.00762	0.23134	0.05008	0.00608	0.03626	0.0536
			0.00762	4.63616	0.83606	0.00762	0.19552	0.11799	0.00761	0.21055	0.06084	0.00762	0.14044	0.0426	0.00762	0.23829	0.04681	0.00609	0.04356	0.05114
			0.00762	4.6483	0.82569	0.00762	0.20609	0.11643	0.00762	0.20997	0.05934	0.00762	0.13958	0.04384	0.00763	0.2333	0.04604	0.00609	0.04231	0.05455
			0.00763	4.6546	0.83731	0.00763	0.1998	0.11452	0.00763	0.21526	0.04864	0.00763	0.14971	0.04654	0.00763	0.23273	0.04125	0.0061	0.04632	0.05132
			0.00764	4.65938	0.82657	0.00764	0.19619	0.11253	0.00763	0.21655	0.04876	0.00764	0.1483	0.0484	0.00764	0.2359	0.04214	0.0061	0.05818	0.05469
			0.00764	4.6742	0.82882	0.00764	0.20573	0.11253	0.00764	0.2187	0.05419	0.00764	0.15492	0.04778	0.00765	0.22829	0.03773	0.00611	0.0523	0.03508
			0.00765	4.67014	0.83218	0.00765	0.20124	0.11619	0.00764	0.22016	0.04707	0.00765	0.16029	0.05441	0.00765	0.22629	0.03429	0.00611	0.06254	0.04651
			0.00766	4.6863	0.82917	0.00766	0.20421	0.11694	0.00765	0.21864	0.05408	0.00765	0.1586	0.04265	0.00766	0.22673	0.03025	0.00612	0.05578	0.05033
			0.00766	4.68297	0.83691	0.00766	0.21558	0.1147	0.00766	0.22435	0.05823	0.00766	0.16494	0.04645	0.00766	0.2221	0.02485	0.00612	0.06534	0.05376
			0.00767	4.68623	0.829	0.00767	0.20526	0.11632	0.00766	0.22371	0.04943	0.00767	0.15444	0.04572	0.00767	0.22426	0.01924	0.00613	0.0667	0.04149
			0.00768	4.69128	0.83471	0.00767	0.20205	0.10957	0.00767	0.2165	0.05027	0.00767	0.16026	0.05412	0.00768	0.23154	0.02293	0.00613	0.05904	0.03717
			0.00768	4.68987	0.83133	0.00768	0.20143	0.10914	0.00767	0.21509	0.04273	0.00768	0.15726	0.05622	0.00768	0.2309	0.02748	0.00614	0.06196	0.0488
			0.00769	4.70459	0.83284	0.00769	0.18605	0.11057	0.00768	0.20893	0.03079	0.00768	0.15165	0.05194	0.00769	0.23474	0.02619	0.00614	0.05125	0.03148
			0.00769	4.6986	0.82953	0.00769	0.18364	0.10581	0.00769	0.19934	0.04114	0.00769	0.15588	0.06046	0.00769	0.23818	0.03519	0.00615	0.04875	0.0336
			0.0077	4.71124	0.82821	0.0077	0.1808	0.11546	0.00769	0.19822	0.03917	0.00769	0.15725	0.0645	0.0077	0.23332	0.0421	0.00615	0.03692	0.03692
			0.00771	4.7096	0.8317	0.0077	0.17637	0.11926	0.0077	0.19506	0.04201	0.0077	0.15557	0.05762	0.00771	0.23524	0.04363	0.00616	0.02882	0.04257
			0.00771	4.71038	0.8347	0.00771	0.18236	0.11172	0.00771	0.19787	0.05681	0.00771	0.15795	0.06148	0.00771	0.23581	0.05085	0.00616	0.04029	0.05322
			0.00772	4.71502	0.83577	0.00771	0.18594	0.12341	0.00771	0.20652	0.05567	0.00771	0.14797	0.04486	0.00772	0.23056	0.05258	0.00617	0.02498	0.0288
			0.00772	4.70613	0.83509	0.00772	0.19315	0.12424	0.00772	0.20743	0.05942	0.00772	0.15221	0.04991	0.00772	0.23513	0.04833	0.00617	0.03421	0.06278
			0.00773	4.71425	0.83934	0.00773	0.19919	0.11226	0.00772	0.21161	0.06599	0.00772	0.14454	0.04383	0.00773	0.23561	0.05285	0.00618	0.03839	0.05881
			0.00773	4.70424	0.83543	0.00773	0.20021	0.12218	0.00773	0.21564	0.05823	0.00773	0.14118	0.04354	0.00774	0.23684	0.04947	0.00618	0.04274	0.04135
			0.00774	4.71294	0.83493	0.00774	0.20788	0.12035	0.00774	0.21378	0.06003	0.00774	0.14311	0.04414	0.00774	0.24311	0.04351	0.00619	0.05206	0.05831
			0.00775	4.7136	0.828	0.00775	0.20281	0.11158	0.00774	0.21787	0.05527	0.00774	0.143	0.04212	0.00775	0.23892	0.04526	0.00619	0.03989	0.04828
			0.00775	4.72051	0.83259	0.00775	0.20255	0.11998	0.00775	0.22194	0.04396	0.00775	0.15069	0.04886	0.00775	0.23402	0.03953	0.0062	0.06025	0.06054
			0.00776	4.72876	0.82866	0.00776	0.21182	0.11818	0.00775	0.22049	0.05194	0.00775	0.15372	0.04581	0.00776	0.234	0.03563	0.0062	0.06506	0.04443
			0.00777	4.73155	0.82756	0.00776	0.20375	0.11413	0.00776	0.22415	0.05141	0.00776	0.15627	0.04676	0.00777	0.22585	0.03104	0.00621	0.06019	0.03551
			0.00777	4.74508	0.82907	0.00777	0.20949	0.11699	0.00777	0.22112	0.05427	0.00777	0.16292	0.04953	0.00777	0.22478	0.02834	0.00621	0.06726	0.06553
			0.00778	4.74564	0.82739	0.00777	0.21775	0.11556	0.00777	0.22163	0.06281	0.00777	0.16082	0.04579	0.00778	0.22988	0.0285	0.00621	0.05977	0.04382
			0.00778	4.7513	0.83502	0.00778	0.20692	0.11718	0.00778	0.22491	0.05054	0.00778	0.16317	0.04893	0.00778	0.22669	0.0285	0.00622	0.06322	0.03913
			0.00779	4.75178	0.82936	0.00779	0.20967	0.111	0.00778	0.22123	0.04603	0.00778	0.16282	0.05225	0.00779	0.23013	0.02229	0.00622	0.05827	0.03439
			0.00779	4.75649	0.83683	0.00779	0.20654	0.11198	0.00779	0.21825	0.04536	0.00779	0.15714	0.0474	0.00779	0.23714	0.02066	0.00623	0.05064	0.04274
			0.0078	4.75923	0.83082	0.0078	0.19198	0.11146	0.0078	0.21581	0.03587	0.00779	0.16184	0.06103	0.0078	0.23659	0.02923	0.00623	0.05646	0.04764
			0.00781	4.76236	0.83041	0.0078	0.1914	0.1092	0.0078	0.20643	0.04021	0.0078	0.15403	0.05321	0.00781	0.24016	0.03154	0.00624	0.03564	0.02386
			0.00781	4.76926	0.83053	0.00781	0.18352	0.11852	0.00781	0.20379	0.04288	0.00781	0.1586	0.06409	0.00781	0.24201	0.03701	0.00624	0.02963	0.04091
			0.00782	4.77116	0.82589	0.00782	0.18167	0.11689	0.00781	0.20256	0.03902	0.00781	0.15738	0.06404	0.00782	0.23464	0.04801	0.00625	0.02982	0.04923
			0.00782	4.7784	0.83372	0.00782	0.1879	0.11581	0.00782	0.19838	0.05033	0.00782	0.15594	0.059	0.00782	0.23353	0.04883	0.00625	0.03056	0.04217
			0.00783	4.77737	0.82855	0.00783	0.18732	0.12887	0.00783	0.20489	0.05788	0.00782	0.1576	0.06034	0.00783	0.23583	0.04946	0.00626	0.02932	0.04809
			0.00784	4.78235	0.83695	0.00783	0.19393	0.12151	0.00783	0.20719	0.05673	0.00783	0.1542	0.05074	0.00784	0.23615	0.05386	0.00626	0.02536	0.05061
			0.00784	4.77863	0.83267	0.00784	0.20175	0.11901	0.00784	0.20535	0.06744	0.00784	0.14921	0.05015	0.00784	0.24059	0.05199	0.00627	0.04439	0.06873
			0.00785	4.77746	0.83756	0.00785	0.2012	0.1282	0.00784	0.21382	0.06424	0.00784	0.15015	0.04645	0.00785	0.24164	0.05278	0.00627	0.04755	0.05046
			0.00785	4.7761	0.8369	0.00785	0.20895	0.11757	0.00785	0.2143	0.05703	0.00785	0.14361	0.04059	0.00785	0.23921	0.05224	0.00628	0.04406	0.05009
			0.00786	4.77371	0.83611	0.00786	0.20515	0.11385	0.00785	0.21835	0.06166	0.00785	0.14534	0.04948	0.00786	0.24322	0.04627	0.00628	0.05042	0.05912
			0.00787	4.78223	0.83502	0.00786	0.20622	0.11957	0.00786	0.22612	0.05255	0.00786	0.14447	0.04448	0.00787	0.23898	0.03992	0.00629	0.05368	0.0447
			0.00787	4.77998	0.82604	0.00787	0.2136	0.11261	0.00787	0.22066	0.04668	0.00787	0.15	0.05011	0.00787	0.23793	0.03477	0.00629	0.06303	0.04067
			0.00788	4.79279	0.83228	0.00788	0.2016	0.12011	0.00787	0.22508	0.05877	0.00787	0.15611	0.04691	0.00788	0.23716	0.03475	0.0063	0.05724	0.04353
			0.00788	4.79771	0.82332	0.00788	0.21047	0.1218	0.00788	0.22858	0.05136	0.00788	0.16195	0.04358	0.00788	0.23265	0.03053	0.0063	0.05852	0.05015
			0.00789	4.80611	0.83429	0.00789	0.21694	0.1162	0.00789	0.2238	0.05722	0.00788	0.16315	0.0562	0.00789	0.231	0.0279	0.00631	0.06849	0.05031
			0.0079	4.81281	0.83187	0.00789	0.20615	0.11616	0.00789	0.22841	0.06186	0.00789	0.16428	0.04757	0.0079	0.23259	0.02447	0.00631	0.05899	0.02659
			0.0079	4.81251	0.83369	0.0079	0.2137	0.1134	0.0079	0.22867	0.04703	0.0079	0.16377	0.05416	0.0079	0.23286	0.02422	0.00631	0.05244	0.04567
			0.00791	4.82097	0.83769	0.00791	0.21021	0.10984	0.0079	0.22176	0.04777	0.0079	0.16189	0.0543	0.00791	0.23919	0.02571	0.00632	0.0453	0.0437
			0.00791	4.81859	0.83038	0.00791	0.19651	0.10805	0.00791	0.21959	0.04343	0.00791	0.16192	0.05026	0.00791	0.24358	0.02694	0.00632	0.0454	0.03563
			0.00792	4.82497	0.83796	0.00792	0.19979	0.10711	0.00792	0.21258	0.03419	0.00791	0.15904	0.05998	0.00792	0.24107	0.03141	0.00633	0.04026	0.03754
			0.00792	4.82671	0.82611	0.00792	0.18877	0.12063	0.00792	0.20894	0.04546	0.00792	0.16172	0.05971	0.00793	0.24192	0.03656	0.00633	0.0224	0.04513
			0.00793	4.83085	0.832	0.00793	0.18432	0.11942	0.00793	0.21017	0.04167	0.00793	0.15732	0.06307	0.00793	0.24428	0.04423	0.00634	0.03319	0.05369
			0.00794	4.83753	0.82475	0.00794	0.19128	0.12148	0.00793	0.20603	0.04144	0.00793	0.15858	0.07104	0.00794	0.23757	0.05089	0.00634	0.03375	0.04274
			0.00794	4.84009	0.83018	0.00794	0.18721	0.1343	0.00794	0.20582	0.06088	0.00794	0.16176	0.05678	0.00794	0.23844	0.05259	0.00635	0.02727	0.04863
			0.00795	4.84317	0.83524	0.00795	0.19207	0.12777	0.00795	0.21389	0.05973	0.00795	0.15847	0.06523	0.00795	0.23888	0.05284	0.00635	0.03742	0.06467
			0.00795	4.84205	0.82909	0.00796	0.20015	0.12341	0.00795	0.21092	0.06206	0.00795	0.15411	0.04736	0.00796	0.23667	0.05324	0.00636	0.04522	0.05752
			0.00796	4.84447	0.84402	0.00796	0.20475	0.13054	0.00796	0.2166	0.06714	0.00796	0.15356	0.05256	0.00796	0.2456	0.0507	0.00636	0.0482	0.05278
			0.00797	4.84316	0.83226	0.00797	0.2119	0.11981	0.00796	0.2168	0.05663	0.00796	0.15007	0.04986	0.00797	0.24693	0.04764	0.00637	0.04302	0.04351
			0.00797	4.83962	0.83962	0.00797	0.20865	0.12109	0.00797	0.21884	0.05727	0.00797	0.15028	0.04095	0.00797	0.24355	0.04781	0.00637	0.04916	0.04779
			0.00798	4.84055	0.82871	0.00798	0.21088	0.12652	0.00797	0.22599	0.05863	0.00798	0.14429	0.05101	0.00798	0.24748	0.04243	0.00638	0.06127	0.04839
			0.00798	4.84568	0.83042	0.00798	0.21525	0.11896	0.00798	0.22343	0.04701	0.00798	0.14863	0.04484	0.00799	0.2431	0.04267	0.00638	0.06277	0.03435
			0.00799	4.84905	0.82956	0.00799	0.20867	0.1252	0.00799	0.22334	0.05574	0.00799	0.15553	0.04763	0.00799	0.23593	0.03832	0.00639	0.05712	0.05018
			0.008	4.85655	0.8215	0.008	0.21531	0.12785	0.00799	0.23167	0.05924	0.00799	0.15688	0.05855	0.008	0.23691	0.03711	0.00639	0.06298	0.05351
			0.008	4.86173	0.83059	0.008	0.21825	0.12042	0.008	0.22525	0.04902	0.008	0.16468	0.04518	0.008	0.23375	0.0307	0.0064	0.0699	0.04383
			0.00801	4.87032	0.8213	0.00801	0.20988	0.1198	0.00801	0.23062	0.06035	0.00801	0.16711	0.0579	0.00801	0.23442	0.02647	0.0064	0.05911	0.03714
			0.00801	4.87515	0.83485	0.00801	0.21791	0.11487	0.00801	0.23292	0.05193	0.00801	0.16936	0.05071	0.00802	0.23696	0.02654	0.0064	0.0447	0.03983
			0.00802	4.87808	0.83025	0.00802	0.21439	0.11263	0.00802	0.22656	0.04336	0.00802	0.1702	0.04909	0.00802	0.23342	0.02845	0.00641	0.04827	0.04366
			0.00803	4.88614	0.83068	0.00803	0.20702	0.10976	0.00802	0.2267	0.0539	0.00803	0.16454	0.06064	0.00803	0.24246	0.02762	0.00641	0.04151	0.03787
			0.00803	4.88517	0.83419	0.00803	0.20543	0.11228	0.00803	0.21853	0.03555	0.00803	0.16671	0.05242	0.00803	0.2485	0.02663	0.00642	0.03001	0.04469
			0.00804	4.89227	0.82697	0.00804	0.19478	0.118	0.00804	0.21451	0.0371	0.00804	0.16428	0.06709	0.00804	0.24502	0.03246	0.00642	0.02413	0.05243
			0.00804	4.89052	0.83414	0.00805	0.1893	0.11529	0.00804	0.21449	0.04363	0.00804	0.16029	0.06049	0.00805	0.24783	0.04198	0.00643	0.02626	0.05415
			0.00805	4.89593	0.82185	0.00805	0.19301	0.12046	0.00805	0.20764	0.03138	0.00805	0.1667	0.06106	0.00805	0.24628	0.04283	0.00643	0.03449	0.04915
			0.00806	4.90112	0.83237	0.00806	0.18883	0.13105	0.00805	0.21025	0.05252	0.00806	0.16063	0.07009	0.00806	0.24114	0.04746	0.00644	0.03106	0.04765
			0.00806	4.89949	0.8264	0.00806	0.1952	0.12798	0.00806	0.20881	0.05322	0.00806	0.16536	0.05952	0.00806	0.24473	0.0526	0.00644	0.03477	0.06317
			0.00807	4.91233	0.82873	0.00807	0.20084	0.13052	0.00806	0.21451	0.0575	0.00807	0.15974	0.06306	0.00807	0.24525	0.05006	0.00645	0.04783	0.05892
			0.00807	4.90682	0.83689	0.00808	0.20498	0.13242	0.00807	0.21877	0.07518	0.00807	0.15682	0.05838	0.00808	0.24289	0.0506	0.00645	0.04888	0.04392
			0.00808	4.91236	0.83295	0.00808	0.20991	0.11811	0.00808	0.22161	0.06501	0.00808	0.15594	0.04771	0.00808	0.2518	0.04955	0.00646	0.0486	0.05065
			0.00809	4.90598	0.84396	0.00809	0.2105	0.12	0.00808	0.22909	0.0634	0.00809	0.15434	0.05772	0.00809	0.24954	0.04621	0.00646	0.0554	0.05392
			0.00809	4.90561	0.83386	0.00809	0.21392	0.12586	0.00809	0.22523	0.06162	0.00809	0.15376	0.03813	0.00809	0.24326	0.04478	0.00647	0.06526	0.04967
			0.0081	4.91144	0.83696	0.0081	0.21513	0.11949	0.00809	0.23285	0.05375	0.0081	0.15237	0.0543	0.0081	0.24982	0.04348	0.00647	0.06467	0.04431
			0.0081	4.90542	0.83077	0.0081	0.21191	0.12583	0.0081	0.2283	0.05317	0.0081	0.15092	0.05145	0.00811	0.24157	0.04102	0.00648	0.05628	0.05099
			0.00811	4.91784	0.82817	0.00811	0.22187	0.1287	0.00811	0.22948	0.05977	0.00811	0.16041	0.04995	0.00811	0.23817	0.03343	0.00648	0.06371	0.05489
			0.00812	4.91385	0.82777	0.00812	0.21909	0.12096	0.00811	0.23654	0.05673	0.00812	0.15894	0.05742	0.00812	0.24273	0.03213	0.00649	0.06604	0.04164
			0.00812	4.92789	0.82212	0.00812	0.21412	0.12171	0.00812	0.23158	0.05198	0.00812	0.16878	0.0498	0.00813	0.2351	0.02698	0.00649	0.05419	0.03884
			0.00813	4.93393	0.83287	0.00813	0.22264	0.11832	0.00813	0.23865	0.06079	0.00813	0.1705	0.05529	0.00813	0.23708	0.02404	0.0065	0.04893	0.04559
			0.00813	4.93757	0.82541	0.00813	0.21733	0.11224	0.00813	0.23178	0.04732	0.00813	0.16912	0.0583	0.00814	0.24555	0.02229	0.0065	0.04681	0.04773
			0.00814	4.95103	0.83094	0.00814	0.21201	0.10853	0.00814	0.22738	0.05314	0.00814	0.175	0.04691	0.00814	0.2415	0.02462	0.00651	0.03809	0.04146
			0.00815	4.94391	0.83006	0.00815	0.21279	0.10915	0.00814	0.22877	0.04803	0.00815	0.16856	0.06346	0.00815	0.24732	0.02937	0.00651	0.03163	0.04533
			0.00815	4.95758	0.83174	0.00815	0.20146	0.11572	0.00815	0.21496	0.0299	0.00815	0.16838	0.05678	0.00816	0.25417	0.03269	0.00652	0.02934	0.05383
			0.00816	4.95222	0.83233	0.00816	0.19821	0.11684	0.00816	0.21644	0.0446	0.00816	0.16741	0.06022	0.00816	0.24584	0.03917	0.00652	0.0375	0.05378
			0.00817	4.95855	0.82818	0.00816	0.1975	0.12369	0.00816	0.21359	0.04209	0.00816	0.16272	0.06866	0.00817	0.24645	0.04528	0.00653	0.03897	0.05235
			0.00817	4.96555	0.83061	0.00817	0.195	0.13212	0.00817	0.2089	0.03995	0.00817	0.16633	0.06298	0.00817	0.24728	0.04873	0.00653	0.03742	0.05553
			0.00818	4.96266	0.82609	0.00818	0.1994	0.12779	0.00817	0.2151	0.06252	0.00817	0.16467	0.07339	0.00818	0.24008	0.05193	0.00654	0.04489	0.06193
			0.00818	4.9754	0.82813	0.00818	0.20264	0.13199	0.00818	0.21518	0.05713	0.00818	0.16474	0.06212	0.00819	0.24837	0.05701	0.00654	0.05357	0.05485
			0.00819	4.96966	0.82604	0.00819	0.20561	0.13585	0.00818	0.21934	0.06851	0.00818	0.16686	0.06177	0.00819	0.2497	0.05067	0.00655	0.05293	0.04476
			0.0082	4.97884	0.83099	0.00819	0.21029	0.12426	0.00819	0.22518	0.07305	0.00819	0.15875	0.0633	0.0082	0.24508	0.04783	0.00655	0.05384	0.04991
			0.0082	4.97443	0.83512	0.0082	0.21252	0.12684	0.0082	0.22868	0.05615	0.0082	0.16342	0.04783	0.0082	0.25452	0.04876	0.00655	0.05591	0.05658
			0.00821	4.97539	0.83925	0.00821	0.22117	0.12639	0.0082	0.23228	0.06096	0.0082	0.1547	0.05398	0.00821	0.25518	0.04387	0.00656	0.07	0.04578
			0.00821	4.97629	0.83884	0.00821	0.21766	0.12054	0.00821	0.23188	0.06171	0.00821	0.15857	0.04766	0.00822	0.24676	0.04183	0.00656	0.06027	0.04964
			0.00822	4.97096	0.83442	0.00822	0.21446	0.12319	0.00822	0.23331	0.0537	0.00821	0.15499	0.04425	0.00822	0.25295	0.04159	0.00657	0.06083	0.04749
			0.00823	4.98082	0.83555	0.00822	0.22163	0.12663	0.00822	0.2337	0.05941	0.00822	0.15581	0.06053	0.00823	0.24448	0.0363	0.00657	0.06753	0.04991
			0.00823	4.97727	0.82823	0.00823	0.21729	0.1269	0.00823	0.2391	0.05189	0.00823	0.16184	0.04516	0.00823	0.23824	0.03374	0.00658	0.06202	0.04207
			0.00824	4.98767	0.82622	0.00824	0.21665	0.12502	0.00823	0.23886	0.05261	0.00823	0.16678	0.05786	0.00824	0.24644	0.02984	0.00658	0.05147	0.03862
			0.00824	4.9898	0.82173	0.00824	0.22284	0.12061	0.00824	0.2388	0.06151	0.00824	0.16914	0.05606	0.00824	0.23966	0.02352	0.00659	0.04379	0.04245
			0.00825	4.99655	0.82504	0.00825	0.21889	0.114	0.00825	0.24077	0.05108	0.00825	0.17708	0.05442	0.00825	0.24324	0.0259	0.00659	0.03958	0.03879
			0.00826	5.00467	0.82503	0.00825	0.21754	0.11152	0.00825	0.23561	0.05019	0.00825	0.17421	0.06111	0.00826	0.25285	0.02682	0.0066	0.03905	0.0466
			0.00826	5.00805	0.82584	0.00826	0.21577	0.11327	0.00826	0.23178	0.04974	0.00826	0.17737	0.04878	0.00826	0.24706	0.02713	0.0066	0.02309	0.0504
			0.00827	5.01471	0.83193	0.00827	0.20697	0.11209	0.00826	0.22865	0.03815	0.00826	0.17128	0.05775	0.00827	0.25241	0.03478	0.00661	0.02296	0.05292
			0.00827	5.01539	0.83136	0.00827	0.20319	0.1116	0.00827	0.21728	0.03543	0.00827	0.17143	0.06124	0.00827	0.25959	0.03562	0.00661	0.03345	0.05814
			0.00828	5.02189	0.83768	0.00828	0.1996	0.1275	0.00828	0.21894	0.04308	0.00827	0.1706	0.05918	0.00828	0.25065	0.04111	0.00662	0.03448	0.05985
			0.00829	5.02085	0.8297	0.00828	0.1976	0.13277	0.00828	0.21385	0.03744	0.00828	0.1682	0.07138	0.00829	0.25179	0.04781	0.00662	0.03532	0.06618
			0.00829	5.02824	0.8286	0.00829	0.19825	0.12996	0.00829	0.21302	0.05484	0.00829	0.17186	0.0628	0.00829	0.25219	0.04983	0.00663	0.04649	0.06481
			0.0083	5.02669	0.82814	0.0083	0.20156	0.13833	0.0083	0.21662	0.05679	0.00829	0.16847	0.07196	0.0083	0.24313	0.05382	0.00663	0.05211	0.05915
			0.0083	5.03313	0.82597	0.0083	0.20834	0.13968	0.0083	0.21951	0.05486	0.0083	0.17266	0.06887	0.0083	0.25134	0.05656	0.00664	0.05489	0.04872
			0.00831	5.03562	0.83146	0.00831	0.20793	0.13394	0.00831	0.22494	0.06727	0.0083	0.16929	0.05616	0.00831	0.2582	0.05293	0.00664	0.0589	0.05211
			0.00832	5.03648	0.83006	0.00831	0.21424	0.13446	0.00831	0.22983	0.06466	0.00831	0.16159	0.06594	0.00832	0.2525	0.04959	0.00665	0.0643	0.0565
			0.00832	5.041	0.83828	0.00832	0.22067	0.1346	0.00832	0.22966	0.05551	0.00832	0.16111	0.04725	0.00832	0.26069	0.04826	0.00665	0.06349	0.05586
			0.00833	5.03314	0.83576	0.00833	0.21927	0.12749	0.00832	0.23603	0.06436	0.00832	0.15926	0.04727	0.00833	0.26078	0.04112	0.00665	0.05951	0.04843
			0.00833	5.04211	0.83512	0.00833	0.22247	0.13109	0.00833	0.23322	0.04833	0.00833	0.15806	0.05012	0.00833	0.25083	0.04052	0.00666	0.06184	0.05143
			0.00834	5.03651	0.83662	0.00834	0.22747	0.13281	0.00834	0.23608	0.05063	0.00833	0.1618	0.04546	0.00834	0.25469	0.04132	0.00666	0.06441	0.05058
			0.00835	5.04342	0.83182	0.00834	0.22345	0.12747	0.00834	0.23717	0.05556	0.00834	0.15832	0.0538	0.00835	0.24476	0.0324	0.00667	0.05843	0.04087
			0.00835	5.04421	0.83176	0.00835	0.22313	0.12995	0.00835	0.23704	0.04942	0.00835	0.16863	0.05065	0.00835	0.23864	0.03499	0.00667	0.05036	0.03777
			0.00836	5.04302	0.82533	0.00836	0.22454	0.12913	0.00835	0.24184	0.05732	0.00835	0.16884	0.05094	0.00836	0.25002	0.03106	0.00668	0.04465	0.04189
			0.00836	5.0564	0.82729	0.00836	0.21978	0.11782	0.00836	0.23823	0.06108	0.00836	0.17377	0.05989	0.00836	0.24401	0.02216	0.00668	0.04353	0.05004
			0.00837	5.05337	0.82494	0.00837	0.2179	0.11404	0.00837	0.23699	0.04958	0.00836	0.17576	0.04764	0.00837	0.24662	0.02406	0.00669	0.03393	0.05295
			0.00838	5.06903	0.828	0.00837	0.21896	0.11664	0.00837	0.23634	0.04915	0.00837	0.17822	0.05924	0.00838	0.25893	0.02462	0.00669	0.02762	0.05076
			0.00838	5.06656	0.8275	0.00838	0.21577	0.11432	0.00838	0.23143	0.0421	0.00838	0.17691	0.05023	0.00838	0.25329	0.02596	0.0067	0.031	0.05305
			0.00839	5.07679	0.82637	0.00839	0.21135	0.11737	0.00838	0.2266	0.0319	0.00838	0.17356	0.05666	0.00839	0.25647	0.03481	0.0067	0.03979	0.06094
			0.00839	5.08222	0.83036	0.00839	0.20968	0.12876	0.00839	0.22386	0.03976	0.00839	0.17164	0.06438	0.00839	0.26176	0.03858	0.00671	0.03965	0.05937
			0.0084	5.07916	0.82675	0.0084	0.20635	0.13232	0.0084	0.21576	0.03954	0.00839	0.17571	0.05937	0.0084	0.25337	0.04638	0.00671	0.04412	0.05484
			0.0084	5.09098	0.82758	0.0084	0.20191	0.13751	0.0084	0.21799	0.04214	0.0084	0.17413	0.07109	0.00841	0.25421	0.05448	0.00672	0.0524	0.05906
			0.00841	5.08399	0.82723	0.00841	0.2035	0.14646	0.00841	0.21743	0.05471	0.00841	0.17441	0.06704	0.00841	0.2584	0.0523	0.00672	0.05492	0.05702
			0.00842	5.09742	0.82599	0.00842	0.20586	0.14424	0.00841	0.22149	0.05923	0.00841	0.17126	0.07007	0.00842	0.24959	0.05266	0.00673	0.05396	0.04602
			0.00842	5.09103	0.82522	0.00842	0.20515	0.13823	0.00842	0.22729	0.05471	0.00842	0.17379	0.07053	0.00842	0.25623	0.05382	0.00673	0.06027	0.05086
			0.00843	5.09832	0.82484	0.00843	0.21589	0.1372	0.00843	0.23107	0.06697	0.00843	0.16817	0.0583	0.00843	0.26117	0.04684	0.00674	0.06619	0.05698
			0.00843	5.1005	0.82981	0.00843	0.21723	0.13449	0.00843	0.22872	0.06044	0.00843	0.16661	0.05997	0.00844	0.25408	0.04542	0.00674	0.06585	0.05838
[truncated: 13,591 more rows]

## Sheet: Fig. 3C
	Fig 3C
						thickness (number of pieces in 10 mm)
x	y
[truncated: 15,002 more rows]

## Sheet: Fig. 3D
	Fig 3D
		Data format	Young's modulus	Flexural chord modulus of elasticity	Error
[truncated: 6 more rows]

## Sheet: Fig. 3E
	Fig 3E		Strain	Stress								Strain	Stress
[truncated: 15,003 more rows]

[truncated: 30 more sheets: Fig. 3G, Fig. 3H, Fig. 3I, Fig. 7C, Fig. S1A, Fig. S1B, Fig. S1C, Fig. S1D, Fig. S1E, Fig. S1F, Fig. S1G, Fig. S1H, Fig. S1I, Fig. S2A, Fig. S2B, Fig. S2C, Fig. S2D, Fig. S2E, Fig. S2F, Fig. S2G …]
